# Supplementary material for: Biallelic loss-of-function in NRAP is a cause of recessive dilated cardiomyopathy
Source: PLoS One. 2021 Feb 3;16(2):e0245681. doi: 10.1371/journal.pone.0245681 (PMC7857588; doi:10.1371/journal.pone.0245681)
Supplement: S1 File — (XLSX) [file pone.0245681.s001.xlsx]

## Sheet: Sheet1
CHROM	POS	REF	ALT	gene_name	genotype	Consequence	HGVSc	gnomAD_AC_parsed	gnomAD_Hom_parsed	gnomAD_AF_vcfanno	SIFT	PolyPhen	ordered_test	product_category_name
10	115348763	C	T	['NRAP', 'HABP2']	het	3_prime_UTR_variant&3_prime_UTR_variant&missense_variant&missense_variant&3_prime_UTR_variant&3_prime_UTR_variant&missense_variant&missense_variant&missense_variant&missense_variant&missense_variant&missense_variant	NM_001177660.1:c.*635C>T&NM_001177660.2:c.*635C>T&NM_001261463.1:c.5167G>A&NM_001322945.1:c.5056G>A&NM_004132.3:c.*635C>T&NM_004132.4:c.*635C>T&NM_006175.4:c.5059G>A&NM_198060.3:c.5164G>A&XM_005269864.1:c.5062G>A&XM_005269865.1:c.5059G>A&XM_005269866.1:c.5059G>A&XM_005269867.1:c.4855G>A	7	0	2.8667e-05	.&.&tolerated(0.12)&.&.&.&tolerated_low_confidence(0.12)&tolerated_low_confidence(0.13)&.&.&.&.	.&.&benign(0.007)&.&.&.&benign(0.036)&benign(0.015)&.&.&.&.	Retinal Dystrophy Panel	Ophthalmology
10	115348765	T	G	['NRAP', 'HABP2']	het	3_prime_UTR_variant&3_prime_UTR_variant&missense_variant&missense_variant&3_prime_UTR_variant&3_prime_UTR_variant&missense_variant&missense_variant&missense_variant&missense_variant&missense_variant&missense_variant	NM_001177660.1:c.*637T>G&NM_001177660.2:c.*637T>G&NM_001261463.1:c.5165A>C&NM_001322945.1:c.5054A>C&NM_004132.3:c.*637T>G&NM_004132.4:c.*637T>G&NM_006175.4:c.5057A>C&NM_198060.3:c.5162A>C&XM_005269864.1:c.5060A>C&XM_005269865.1:c.5057A>C&XM_005269866.1:c.5057A>C&XM_005269867.1:c.4853A>C	1	0	3.2312e-05	.&.&deleterious(0.01)&.&.&.&deleterious_low_confidence(0)&deleterious_low_confidence(0.01)&.&.&.&.	.&.&probably_damaging(0.956)&.&.&.&possibly_damaging(0.735)&possibly_damaging(0.548)&.&.&.&.	Retinal Dystrophy Panel	Ophthalmology
10	115348803	CTGA	C	['NRAP', 'HABP2']	het	3_prime_UTR_variant&3_prime_UTR_variant&inframe_deletion&inframe_deletion&3_prime_UTR_variant&3_prime_UTR_variant&inframe_deletion&inframe_deletion&inframe_deletion&inframe_deletion&inframe_deletion&inframe_deletion	NM_001177660.1:c.*680_*682del&NM_001177660.2:c.*680_*682del&NM_001261463.1:c.5124_5126del&NM_001322945.1:c.5013_5015del&NM_004132.3:c.*680_*682del&NM_004132.4:c.*680_*682del&NM_006175.4:c.5016_5018del&NM_198060.3:c.5121_5123del&XM_005269864.1:c.5019_5021del&XM_005269865.1:c.5016_5018del&XM_005269866.1:c.5016_5018del&XM_005269867.1:c.4812_4814del	3	0	1.2237e-05	.&.&.&.&.&.&.&.&.&.&.&.	.&.&.&.&.&.&.&.&.&.&.&.	Periodic Paralysis Panel (Metabolic Disorders)	Metabolic Disorders
10	115348831	G	GC	['NRAP', 'HABP2']	het	3_prime_UTR_variant&3_prime_UTR_variant&frameshift_variant&frameshift_variant&3_prime_UTR_variant&3_prime_UTR_variant&frameshift_variant&frameshift_variant&frameshift_variant&frameshift_variant&frameshift_variant&frameshift_variant	NM_001177660.1:c.*709dup&NM_001177660.2:c.*709dup&NM_001261463.1:c.5098dup&NM_001322945.1:c.4987dup&NM_004132.3:c.*709dup&NM_004132.4:c.*709dup&NM_006175.4:c.4990dup&NM_198060.3:c.5095dup&XM_005269864.1:c.4993dup&XM_005269865.1:c.4990dup&XM_005269866.1:c.4990dup&XM_005269867.1:c.4786dup	41	0	0.00014844	.&.&.&.&.&.&.&.&.&.&.&.	.&.&.&.&.&.&.&.&.&.&.&.	Hyperlipidemia Panel	Cardiology
10	115348831	G	GC	['NRAP', 'HABP2']	het	3_prime_UTR_variant&3_prime_UTR_variant&frameshift_variant&frameshift_variant&3_prime_UTR_variant&3_prime_UTR_variant&frameshift_variant&frameshift_variant&frameshift_variant&frameshift_variant&frameshift_variant&frameshift_variant	NM_001177660.1:c.*709dup&NM_001177660.2:c.*709dup&NM_001261463.1:c.5098dup&NM_001322945.1:c.4987dup&NM_004132.3:c.*709dup&NM_004132.4:c.*709dup&NM_006175.4:c.4990dup&NM_198060.3:c.5095dup&XM_005269864.1:c.4993dup&XM_005269865.1:c.4990dup&XM_005269866.1:c.4990dup&XM_005269867.1:c.4786dup	41	0	0.00014844	.&.&.&.&.&.&.&.&.&.&.&.	.&.&.&.&.&.&.&.&.&.&.&.	Aorta Panel	Cardiology
10	115348831	G	GC	['NRAP', 'HABP2']	het	3_prime_UTR_variant&3_prime_UTR_variant&frameshift_variant&frameshift_variant&3_prime_UTR_variant&3_prime_UTR_variant&frameshift_variant&frameshift_variant&frameshift_variant&frameshift_variant&frameshift_variant&frameshift_variant	NM_001177660.1:c.*709dup&NM_001177660.2:c.*709dup&NM_001261463.1:c.5098dup&NM_001322945.1:c.4987dup&NM_004132.3:c.*709dup&NM_004132.4:c.*709dup&NM_006175.4:c.4990dup&NM_198060.3:c.5095dup&XM_005269864.1:c.4993dup&XM_005269865.1:c.4990dup&XM_005269866.1:c.4990dup&XM_005269867.1:c.4786dup	41	0	0.00014844	.&.&.&.&.&.&.&.&.&.&.&.	.&.&.&.&.&.&.&.&.&.&.&.	Tuberous Sclerosis Panel (Hereditary Cancer)	Hereditary Cancer
10	115348831	G	GC	['NRAP', 'HABP2']	het	3_prime_UTR_variant&3_prime_UTR_variant&frameshift_variant&frameshift_variant&3_prime_UTR_variant&3_prime_UTR_variant&frameshift_variant&frameshift_variant&frameshift_variant&frameshift_variant&frameshift_variant&frameshift_variant	NM_001177660.1:c.*709dup&NM_001177660.2:c.*709dup&NM_001261463.1:c.5098dup&NM_001322945.1:c.4987dup&NM_004132.3:c.*709dup&NM_004132.4:c.*709dup&NM_006175.4:c.4990dup&NM_198060.3:c.5095dup&XM_005269864.1:c.4993dup&XM_005269865.1:c.4990dup&XM_005269866.1:c.4990dup&XM_005269867.1:c.4786dup	41	0	0.00014844	.&.&.&.&.&.&.&.&.&.&.&.	.&.&.&.&.&.&.&.&.&.&.&.	Aorta Panel	Cardiology
10	115348831	G	GC	['NRAP', 'HABP2']	het	3_prime_UTR_variant&3_prime_UTR_variant&frameshift_variant&frameshift_variant&3_prime_UTR_variant&3_prime_UTR_variant&frameshift_variant&frameshift_variant&frameshift_variant&frameshift_variant&frameshift_variant&frameshift_variant	NM_001177660.1:c.*709dup&NM_001177660.2:c.*709dup&NM_001261463.1:c.5098dup&NM_001322945.1:c.4987dup&NM_004132.3:c.*709dup&NM_004132.4:c.*709dup&NM_006175.4:c.4990dup&NM_198060.3:c.5095dup&XM_005269864.1:c.4993dup&XM_005269865.1:c.4990dup&XM_005269866.1:c.4990dup&XM_005269867.1:c.4786dup	41	0	0.00014844	.&.&.&.&.&.&.&.&.&.&.&.	.&.&.&.&.&.&.&.&.&.&.&.	Retinal Dystrophy Panel	Ophthalmology
10	115348835	C	G	['NRAP', 'HABP2']	het	3_prime_UTR_variant&3_prime_UTR_variant&missense_variant&missense_variant&3_prime_UTR_variant&3_prime_UTR_variant&missense_variant&missense_variant&missense_variant&missense_variant&missense_variant&missense_variant	NM_001177660.1:c.*707C>G&NM_001177660.2:c.*707C>G&NM_001261463.1:c.5095G>C&NM_001322945.1:c.4984G>C&NM_004132.3:c.*707C>G&NM_004132.4:c.*707C>G&NM_006175.4:c.4987G>C&NM_198060.3:c.5092G>C&XM_005269864.1:c.4990G>C&XM_005269865.1:c.4987G>C&XM_005269866.1:c.4987G>C&XM_005269867.1:c.4783G>C	12	0	4.8908999999999995e-05	.&.&tolerated(0.25)&.&.&.&tolerated_low_confidence(0.37)&tolerated_low_confidence(0.36)&.&.&.&.	.&.&benign(0)&.&.&.&benign(0.003)&benign(0)&.&.&.&.	Comprehensive Cardiology Panel	Cardiology
10	115348835	C	G	['NRAP', 'HABP2']	het	3_prime_UTR_variant&3_prime_UTR_variant&missense_variant&missense_variant&3_prime_UTR_variant&3_prime_UTR_variant&missense_variant&missense_variant&missense_variant&missense_variant&missense_variant&missense_variant	NM_001177660.1:c.*707C>G&NM_001177660.2:c.*707C>G&NM_001261463.1:c.5095G>C&NM_001322945.1:c.4984G>C&NM_004132.3:c.*707C>G&NM_004132.4:c.*707C>G&NM_006175.4:c.4987G>C&NM_198060.3:c.5092G>C&XM_005269864.1:c.4990G>C&XM_005269865.1:c.4987G>C&XM_005269866.1:c.4987G>C&XM_005269867.1:c.4783G>C	12	0	4.8908999999999995e-05	.&.&tolerated(0.25)&.&.&.&tolerated_low_confidence(0.37)&tolerated_low_confidence(0.36)&.&.&.&.	.&.&benign(0)&.&.&.&benign(0.003)&benign(0)&.&.&.&.	Noonan Syndrome Panel	Cardiology
10	115348837	C	T	['NRAP', 'HABP2']	het	3_prime_UTR_variant&3_prime_UTR_variant&missense_variant&missense_variant&splice_region_variant&3_prime_UTR_variant&3_prime_UTR_variant&missense_variant&splice_region_variant&missense_variant&splice_region_variant&missense_variant&missense_variant&missense_variant&missense_variant	NM_001177660.1:c.*709C>T&NM_001177660.2:c.*709C>T&NM_001261463.1:c.5093G>A&NM_001322945.1:c.4982G>A&NM_004132.3:c.*709C>T&NM_004132.4:c.*709C>T&NM_006175.4:c.4985G>A&NM_198060.3:c.5090G>A&XM_005269864.1:c.4988G>A&XM_005269865.1:c.4985G>A&XM_005269866.1:c.4985G>A&XM_005269867.1:c.4781G>A	7	0	2.8531e-05	.&.&tolerated(0.8)&.&.&.&tolerated_low_confidence(0.63)&tolerated_low_confidence(0.63)&.&.&.&.	.&.&benign(0.021)&.&.&.&benign(0.031)&benign(0.014)&.&.&.&.	Comprehensive Epilepsy Panel	Neurology
10	115349425	G	A	['NRAP', 'HABP2']	het	downstream_gene_variant&downstream_gene_variant&splice_region_variant&synonymous_variant&splice_region_variant&synonymous_variant&downstream_gene_variant&downstream_gene_variant&splice_region_variant&synonymous_variant&splice_region_variant&synonymous_variant&splice_region_variant&synonymous_variant&splice_region_variant&synonymous_variant&splice_region_variant&synonymous_variant&splice_region_va…	.&.&NM_001261463.1:c.5088C>T&NM_001322945.1:c.4980C>T&.&.&NM_006175.4:c.4983C>T&NM_198060.3:c.5088C>T&XM_005269864.1:c.4983C>T&XM_005269865.1:c.4980C>T&XM_005269866.1:c.4980C>T&XM_005269867.1:c.4776C>T	47	0	0.00017037	.&.&.&.&.&.&.&.&.&.&.&.	.&.&.&.&.&.&.&.&.&.&.&.	Retinal Dystrophy Panel	Ophthalmology
10	115349425	G	A	['NRAP', 'HABP2']	het	downstream_gene_variant&downstream_gene_variant&splice_region_variant&synonymous_variant&splice_region_variant&synonymous_variant&downstream_gene_variant&downstream_gene_variant&splice_region_variant&synonymous_variant&splice_region_variant&synonymous_variant&splice_region_variant&synonymous_variant&splice_region_variant&synonymous_variant&splice_region_variant&synonymous_variant&splice_region_va…	.&.&NM_001261463.1:c.5088C>T&NM_001322945.1:c.4980C>T&.&.&NM_006175.4:c.4983C>T&NM_198060.3:c.5088C>T&XM_005269864.1:c.4983C>T&XM_005269865.1:c.4980C>T&XM_005269866.1:c.4980C>T&XM_005269867.1:c.4776C>T	47	0	0.00017037	.&.&.&.&.&.&.&.&.&.&.&.	.&.&.&.&.&.&.&.&.&.&.&.	Catecholaminergic Polymorphic Ventricular Tachycardia (CPVT) Panel	Cardiology
10	115349425	G	A	['NRAP', 'HABP2']	het	downstream_gene_variant&downstream_gene_variant&splice_region_variant&synonymous_variant&splice_region_variant&synonymous_variant&downstream_gene_variant&downstream_gene_variant&splice_region_variant&synonymous_variant&splice_region_variant&synonymous_variant&splice_region_variant&synonymous_variant&splice_region_variant&synonymous_variant&splice_region_variant&synonymous_variant&splice_region_va…	.&.&NM_001261463.1:c.5088C>T&NM_001322945.1:c.4980C>T&.&.&NM_006175.4:c.4983C>T&NM_198060.3:c.5088C>T&XM_005269864.1:c.4983C>T&XM_005269865.1:c.4980C>T&XM_005269866.1:c.4980C>T&XM_005269867.1:c.4776C>T	47	0	0.00017037	.&.&.&.&.&.&.&.&.&.&.&.	.&.&.&.&.&.&.&.&.&.&.&.	Comprehensive Epilepsy Panel	Neurology
10	115349425	G	A	['NRAP', 'HABP2']	het	downstream_gene_variant&downstream_gene_variant&splice_region_variant&synonymous_variant&splice_region_variant&synonymous_variant&downstream_gene_variant&downstream_gene_variant&splice_region_variant&synonymous_variant&splice_region_variant&synonymous_variant&splice_region_variant&synonymous_variant&splice_region_variant&synonymous_variant&splice_region_variant&synonymous_variant&splice_region_va…	.&.&NM_001261463.1:c.5088C>T&NM_001322945.1:c.4980C>T&.&.&NM_006175.4:c.4983C>T&NM_198060.3:c.5088C>T&XM_005269864.1:c.4983C>T&XM_005269865.1:c.4980C>T&XM_005269866.1:c.4980C>T&XM_005269867.1:c.4776C>T	47	0	0.00017037	.&.&.&.&.&.&.&.&.&.&.&.	.&.&.&.&.&.&.&.&.&.&.&.	Beyond Paediatric Epilepsy Panel	Neurology
10	115349425	G	A	['NRAP', 'HABP2']	het	downstream_gene_variant&downstream_gene_variant&splice_region_variant&synonymous_variant&splice_region_variant&synonymous_variant&downstream_gene_variant&downstream_gene_variant&splice_region_variant&synonymous_variant&splice_region_variant&synonymous_variant&splice_region_variant&synonymous_variant&splice_region_variant&synonymous_variant&splice_region_variant&synonymous_variant&splice_region_va…	.&.&NM_001261463.1:c.5088C>T&NM_001322945.1:c.4980C>T&.&.&NM_006175.4:c.4983C>T&NM_198060.3:c.5088C>T&XM_005269864.1:c.4983C>T&XM_005269865.1:c.4980C>T&XM_005269866.1:c.4980C>T&XM_005269867.1:c.4776C>T	47	0	0.00017037	.&.&.&.&.&.&.&.&.&.&.&.	.&.&.&.&.&.&.&.&.&.&.&.	Leukodystrophy and Leukoencephalopathy Panel	Neurology
10	115349425	G	A	['NRAP', 'HABP2']	het	downstream_gene_variant&downstream_gene_variant&splice_region_variant&synonymous_variant&splice_region_variant&synonymous_variant&downstream_gene_variant&downstream_gene_variant&splice_region_variant&synonymous_variant&splice_region_variant&synonymous_variant&splice_region_variant&synonymous_variant&splice_region_variant&synonymous_variant&splice_region_variant&synonymous_variant&splice_region_va…	.&.&NM_001261463.1:c.5088C>T&NM_001322945.1:c.4980C>T&.&.&NM_006175.4:c.4983C>T&NM_198060.3:c.5088C>T&XM_005269864.1:c.4983C>T&XM_005269865.1:c.4980C>T&XM_005269866.1:c.4980C>T&XM_005269867.1:c.4776C>T	47	0	0.00017037	.&.&.&.&.&.&.&.&.&.&.&.	.&.&.&.&.&.&.&.&.&.&.&.	Noonan Syndrome Panel	Cardiology
10	115349454	C	T	['NRAP', 'HABP2']	het	downstream_gene_variant&downstream_gene_variant&missense_variant&missense_variant&downstream_gene_variant&downstream_gene_variant&missense_variant&missense_variant&missense_variant&missense_variant&missense_variant&missense_variant	.&.&NM_001261463.1:c.5059G>A&NM_001322945.1:c.4951G>A&.&.&NM_006175.4:c.4954G>A&NM_198060.3:c.5059G>A&XM_005269864.1:c.4954G>A&XM_005269865.1:c.4951G>A&XM_005269866.1:c.4951G>A&XM_005269867.1:c.4747G>A	11	0	3.9799e-05	.&.&tolerated(0.3)&.&.&.&tolerated(0.35)&tolerated(0.31)&.&.&.&.	.&.&benign(0.015)&.&.&.&benign(0.035)&benign(0.015)&.&.&.&.	Hypertrophic Cardiomyopathy (HCM) Panel	Cardiology
10	115349454	C	A	['NRAP', 'HABP2']	het	downstream_gene_variant&downstream_gene_variant&missense_variant&missense_variant&downstream_gene_variant&downstream_gene_variant&missense_variant&missense_variant&missense_variant&missense_variant&missense_variant&missense_variant	.&.&NM_001261463.1:c.5059G>T&NM_001322945.1:c.4951G>T&.&.&NM_006175.4:c.4954G>T&NM_198060.3:c.5059G>T&XM_005269864.1:c.4954G>T&XM_005269865.1:c.4951G>T&XM_005269866.1:c.4951G>T&XM_005269867.1:c.4747G>T	10	0	3.6181e-05	.&.&tolerated(0.36)&.&.&.&tolerated(0.36)&tolerated(0.35)&.&.&.&.	.&.&possibly_damaging(0.49)&.&.&.&benign(0.421)&benign(0.241)&.&.&.&.	PORCN single gene test	Single gene tests
10	115349456	T	C	['NRAP', 'HABP2']	het	downstream_gene_variant&downstream_gene_variant&missense_variant&missense_variant&downstream_gene_variant&downstream_gene_variant&missense_variant&missense_variant&missense_variant&missense_variant&missense_variant&missense_variant	.&.&NM_001261463.1:c.5057A>G&NM_001322945.1:c.4949A>G&.&.&NM_006175.4:c.4952A>G&NM_198060.3:c.5057A>G&XM_005269864.1:c.4952A>G&XM_005269865.1:c.4949A>G&XM_005269866.1:c.4949A>G&XM_005269867.1:c.4745A>G	20	0	7.2316e-05	.&.&tolerated(1)&.&.&.&tolerated(1)&tolerated(1)&.&.&.&.	.&.&benign(0.005)&.&.&.&benign(0.001)&benign(0)&.&.&.&.	Hypertrophic Cardiomyopathy (HCM) Panel	Cardiology
10	115349468	G	A	['NRAP', 'HABP2']	het	downstream_gene_variant&downstream_gene_variant&missense_variant&missense_variant&downstream_gene_variant&downstream_gene_variant&missense_variant&missense_variant&missense_variant&missense_variant&missense_variant&missense_variant	.&.&NM_001261463.1:c.5045C>T&NM_001322945.1:c.4937C>T&.&.&NM_006175.4:c.4940C>T&NM_198060.3:c.5045C>T&XM_005269864.1:c.4940C>T&XM_005269865.1:c.4937C>T&XM_005269866.1:c.4937C>T&XM_005269867.1:c.4733C>T	10	0	3.619e-05	.&.&deleterious(0.02)&.&.&.&deleterious(0.02)&deleterious(0.02)&.&.&.&.	.&.&probably_damaging(0.999)&.&.&.&probably_damaging(0.999)&probably_damaging(0.998)&.&.&.&.	Comprehensive Metabolism Panel	Metabolic Disorders
10	115349471	G	A	['NRAP', 'HABP2']	het	downstream_gene_variant&downstream_gene_variant&missense_variant&missense_variant&downstream_gene_variant&downstream_gene_variant&missense_variant&missense_variant&missense_variant&missense_variant&missense_variant&missense_variant	.&.&NM_001261463.1:c.5042C>T&NM_001322945.1:c.4934C>T&.&.&NM_006175.4:c.4937C>T&NM_198060.3:c.5042C>T&XM_005269864.1:c.4937C>T&XM_005269865.1:c.4934C>T&XM_005269866.1:c.4934C>T&XM_005269867.1:c.4730C>T	3	0	1.2255e-05	.&.&deleterious(0)&.&.&.&deleterious(0)&deleterious(0)&.&.&.&.	.&.&probably_damaging(0.999)&.&.&.&probably_damaging(0.999)&probably_damaging(0.998)&.&.&.&.	Hypertrophic Cardiomyopathy (HCM) Panel	Cardiology
10	115349474	C	T	['NRAP', 'HABP2']	het	downstream_gene_variant&downstream_gene_variant&missense_variant&missense_variant&downstream_gene_variant&downstream_gene_variant&missense_variant&missense_variant&missense_variant&missense_variant&missense_variant&missense_variant	.&.&NM_001261463.1:c.5039G>A&NM_001322945.1:c.4931G>A&.&.&NM_006175.4:c.4934G>A&NM_198060.3:c.5039G>A&XM_005269864.1:c.4934G>A&XM_005269865.1:c.4931G>A&XM_005269866.1:c.4931G>A&XM_005269867.1:c.4727G>A	18	0	6.4991e-05	.&.&deleterious(0.01)&.&.&.&deleterious(0.01)&deleterious(0.02)&.&.&.&.	.&.&probably_damaging(0.976)&.&.&.&probably_damaging(0.999)&probably_damaging(0.997)&.&.&.&.	MODY Panel	Endocrinology
10	115349474	C	T	['NRAP', 'HABP2']	het	downstream_gene_variant&downstream_gene_variant&missense_variant&missense_variant&downstream_gene_variant&downstream_gene_variant&missense_variant&missense_variant&missense_variant&missense_variant&missense_variant&missense_variant	.&.&NM_001261463.1:c.5039G>A&NM_001322945.1:c.4931G>A&.&.&NM_006175.4:c.4934G>A&NM_198060.3:c.5039G>A&XM_005269864.1:c.4934G>A&XM_005269865.1:c.4931G>A&XM_005269866.1:c.4931G>A&XM_005269867.1:c.4727G>A	18	0	6.4991e-05	.&.&deleterious(0.01)&.&.&.&deleterious(0.01)&deleterious(0.02)&.&.&.&.	.&.&probably_damaging(0.976)&.&.&.&probably_damaging(0.999)&probably_damaging(0.997)&.&.&.&.	Comprehensive Hearing Loss and Deafness Panel	Ear-nose-throat
10	115349474	C	T	['NRAP', 'HABP2']	het	downstream_gene_variant&downstream_gene_variant&missense_variant&missense_variant&downstream_gene_variant&downstream_gene_variant&missense_variant&missense_variant&missense_variant&missense_variant&missense_variant&missense_variant	.&.&NM_001261463.1:c.5039G>A&NM_001322945.1:c.4931G>A&.&.&NM_006175.4:c.4934G>A&NM_198060.3:c.5039G>A&XM_005269864.1:c.4934G>A&XM_005269865.1:c.4931G>A&XM_005269866.1:c.4931G>A&XM_005269867.1:c.4727G>A	18	0	6.4991e-05	.&.&deleterious(0.01)&.&.&.&deleterious(0.01)&deleterious(0.02)&.&.&.&.	.&.&probably_damaging(0.976)&.&.&.&probably_damaging(0.999)&probably_damaging(0.997)&.&.&.&.	Metabolic Myopathy and Rhabdomyolysis Panel	Metabolic Disorders
10	115349474	C	T	['NRAP', 'HABP2']	het	downstream_gene_variant&downstream_gene_variant&missense_variant&missense_variant&downstream_gene_variant&downstream_gene_variant&missense_variant&missense_variant&missense_variant&missense_variant&missense_variant&missense_variant	.&.&NM_001261463.1:c.5039G>A&NM_001322945.1:c.4931G>A&.&.&NM_006175.4:c.4934G>A&NM_198060.3:c.5039G>A&XM_005269864.1:c.4934G>A&XM_005269865.1:c.4931G>A&XM_005269866.1:c.4931G>A&XM_005269867.1:c.4727G>A	18	0	6.4991e-05	.&.&deleterious(0.01)&.&.&.&deleterious(0.01)&deleterious(0.02)&.&.&.&.	.&.&probably_damaging(0.976)&.&.&.&probably_damaging(0.999)&probably_damaging(0.997)&.&.&.&.	My Retina Tracker Panel	Ophthalmology
10	115349475	G	A	['NRAP', 'HABP2']	het	downstream_gene_variant&downstream_gene_variant&missense_variant&missense_variant&downstream_gene_variant&downstream_gene_variant&missense_variant&missense_variant&missense_variant&missense_variant&missense_variant&missense_variant	.&.&NM_001261463.1:c.5038C>T&NM_001322945.1:c.4930C>T&.&.&NM_006175.4:c.4933C>T&NM_198060.3:c.5038C>T&XM_005269864.1:c.4933C>T&XM_005269865.1:c.4930C>T&XM_005269866.1:c.4930C>T&XM_005269867.1:c.4726C>T	61	0	0.00022028	.&.&deleterious(0)&.&.&.&deleterious(0)&deleterious(0)&.&.&.&.	.&.&probably_damaging(0.982)&.&.&.&probably_damaging(1)&probably_damaging(0.999)&.&.&.&.	Bone Marrow Failure Syndrome Panel (Hematology)	Hematology
10	115349475	G	A	['NRAP', 'HABP2']	het	downstream_gene_variant&downstream_gene_variant&missense_variant&missense_variant&downstream_gene_variant&downstream_gene_variant&missense_variant&missense_variant&missense_variant&missense_variant&missense_variant&missense_variant	.&.&NM_001261463.1:c.5038C>T&NM_001322945.1:c.4930C>T&.&.&NM_006175.4:c.4933C>T&NM_198060.3:c.5038C>T&XM_005269864.1:c.4933C>T&XM_005269865.1:c.4930C>T&XM_005269866.1:c.4930C>T&XM_005269867.1:c.4726C>T	61	0	0.00022028	.&.&deleterious(0)&.&.&.&deleterious(0)&deleterious(0)&.&.&.&.	.&.&probably_damaging(0.982)&.&.&.&probably_damaging(1)&probably_damaging(0.999)&.&.&.&.	Macular Dystrophy Panel	Ophthalmology
10	115349475	G	A	['NRAP', 'HABP2']	het	downstream_gene_variant&downstream_gene_variant&missense_variant&missense_variant&downstream_gene_variant&downstream_gene_variant&missense_variant&missense_variant&missense_variant&missense_variant&missense_variant&missense_variant	.&.&NM_001261463.1:c.5038C>T&NM_001322945.1:c.4930C>T&.&.&NM_006175.4:c.4933C>T&NM_198060.3:c.5038C>T&XM_005269864.1:c.4933C>T&XM_005269865.1:c.4930C>T&XM_005269866.1:c.4930C>T&XM_005269867.1:c.4726C>T	61	0	0.00022028	.&.&deleterious(0)&.&.&.&deleterious(0)&deleterious(0)&.&.&.&.	.&.&probably_damaging(0.982)&.&.&.&probably_damaging(1)&probably_damaging(0.999)&.&.&.&.	Hyperparathyroidism Panel	Endocrinology
10	115349475	G	A	['NRAP', 'HABP2']	het	downstream_gene_variant&downstream_gene_variant&missense_variant&missense_variant&downstream_gene_variant&downstream_gene_variant&missense_variant&missense_variant&missense_variant&missense_variant&missense_variant&missense_variant	.&.&NM_001261463.1:c.5038C>T&NM_001322945.1:c.4930C>T&.&.&NM_006175.4:c.4933C>T&NM_198060.3:c.5038C>T&XM_005269864.1:c.4933C>T&XM_005269865.1:c.4930C>T&XM_005269866.1:c.4930C>T&XM_005269867.1:c.4726C>T	61	0	0.00022028	.&.&deleterious(0)&.&.&.&deleterious(0)&deleterious(0)&.&.&.&.	.&.&probably_damaging(0.982)&.&.&.&probably_damaging(1)&probably_damaging(0.999)&.&.&.&.	Retinitis Pigmentosa Panel	Ophthalmology
10	115349475	G	A	['NRAP', 'HABP2']	het	downstream_gene_variant&downstream_gene_variant&missense_variant&missense_variant&downstream_gene_variant&downstream_gene_variant&missense_variant&missense_variant&missense_variant&missense_variant&missense_variant&missense_variant	.&.&NM_001261463.1:c.5038C>T&NM_001322945.1:c.4930C>T&.&.&NM_006175.4:c.4933C>T&NM_198060.3:c.5038C>T&XM_005269864.1:c.4933C>T&XM_005269865.1:c.4930C>T&XM_005269866.1:c.4930C>T&XM_005269867.1:c.4726C>T	61	0	0.00022028	.&.&deleterious(0)&.&.&.&deleterious(0)&deleterious(0)&.&.&.&.	.&.&probably_damaging(0.982)&.&.&.&probably_damaging(1)&probably_damaging(0.999)&.&.&.&.	Retinal Dystrophy Panel	Ophthalmology
10	115349475	G	A	['NRAP', 'HABP2']	het	downstream_gene_variant&downstream_gene_variant&missense_variant&missense_variant&downstream_gene_variant&downstream_gene_variant&missense_variant&missense_variant&missense_variant&missense_variant&missense_variant&missense_variant	.&.&NM_001261463.1:c.5038C>T&NM_001322945.1:c.4930C>T&.&.&NM_006175.4:c.4933C>T&NM_198060.3:c.5038C>T&XM_005269864.1:c.4933C>T&XM_005269865.1:c.4930C>T&XM_005269866.1:c.4930C>T&XM_005269867.1:c.4726C>T	61	0	0.00022028	.&.&deleterious(0)&.&.&.&deleterious(0)&deleterious(0)&.&.&.&.	.&.&probably_damaging(0.982)&.&.&.&probably_damaging(1)&probably_damaging(0.999)&.&.&.&.	Retinal Dystrophy Panel	Ophthalmology
10	115349478	G	A	['NRAP', 'HABP2']	het	downstream_gene_variant&downstream_gene_variant&missense_variant&missense_variant&downstream_gene_variant&downstream_gene_variant&missense_variant&missense_variant&missense_variant&missense_variant&missense_variant&missense_variant	.&.&NM_001261463.1:c.5035C>T&NM_001322945.1:c.4927C>T&.&.&NM_006175.4:c.4930C>T&NM_198060.3:c.5035C>T&XM_005269864.1:c.4930C>T&XM_005269865.1:c.4927C>T&XM_005269866.1:c.4927C>T&XM_005269867.1:c.4723C>T	9	0	3.2476e-05	.&.&deleterious(0)&.&.&.&deleterious(0)&deleterious(0)&.&.&.&.	.&.&probably_damaging(0.999)&.&.&.&probably_damaging(1)&probably_damaging(0.999)&.&.&.&.	Retinal Dystrophy Panel	Ophthalmology
10	115349488	C	T	['NRAP', 'HABP2']	het	downstream_gene_variant&downstream_gene_variant&synonymous_variant&synonymous_variant&downstream_gene_variant&downstream_gene_variant&synonymous_variant&synonymous_variant&synonymous_variant&synonymous_variant&synonymous_variant&synonymous_variant	.&.&NM_001261463.1:c.5025G>A&NM_001322945.1:c.4917G>A&.&.&NM_006175.4:c.4920G>A&NM_198060.3:c.5025G>A&XM_005269864.1:c.4920G>A&XM_005269865.1:c.4917G>A&XM_005269866.1:c.4917G>A&XM_005269867.1:c.4713G>A	3	0	1.2186e-05	.&.&.&.&.&.&.&.&.&.&.&.	.&.&.&.&.&.&.&.&.&.&.&.	Bone Marrow Failure Syndrome Panel (Hematology)	Hematology
10	115349499	A	C	['NRAP', 'HABP2']	het	downstream_gene_variant&downstream_gene_variant&missense_variant&missense_variant&downstream_gene_variant&downstream_gene_variant&missense_variant&missense_variant&missense_variant&missense_variant&missense_variant&missense_variant	.&.&NM_001261463.1:c.5014T>G&NM_001322945.1:c.4906T>G&.&.&NM_006175.4:c.4909T>G&NM_198060.3:c.5014T>G&XM_005269864.1:c.4909T>G&XM_005269865.1:c.4906T>G&XM_005269866.1:c.4906T>G&XM_005269867.1:c.4702T>G	3	0	1.2185e-05	.&.&deleterious(0.02)&.&.&.&deleterious(0.01)&deleterious(0.02)&.&.&.&.	.&.&possibly_damaging(0.749)&.&.&.&probably_damaging(0.931)&possibly_damaging(0.855)&.&.&.&.	Bardet-Biedl Syndrome Panel (Nephrology)	Nephrology
10	115349509	G	T	['NRAP', 'HABP2']	het	downstream_gene_variant&downstream_gene_variant&synonymous_variant&synonymous_variant&downstream_gene_variant&downstream_gene_variant&synonymous_variant&synonymous_variant&synonymous_variant&synonymous_variant&synonymous_variant&synonymous_variant	.&.&NM_001261463.1:c.5004C>A&NM_001322945.1:c.4896C>A&.&.&NM_006175.4:c.4899C>A&NM_198060.3:c.5004C>A&XM_005269864.1:c.4899C>A&XM_005269865.1:c.4896C>A&XM_005269866.1:c.4896C>A&XM_005269867.1:c.4692C>A	1	0	3.2279e-05	.&.&.&.&.&.&.&.&.&.&.&.	.&.&.&.&.&.&.&.&.&.&.&.	Pseudohypoaldosteronism Panel	Nephrology
10	115349532	G	A	['NRAP', 'HABP2']	het	downstream_gene_variant&downstream_gene_variant&synonymous_variant&synonymous_variant&downstream_gene_variant&downstream_gene_variant&synonymous_variant&synonymous_variant&synonymous_variant&synonymous_variant&synonymous_variant&synonymous_variant	.&.&NM_001261463.1:c.4981C>T&NM_001322945.1:c.4873C>T&.&.&NM_006175.4:c.4876C>T&NM_198060.3:c.4981C>T&XM_005269864.1:c.4876C>T&XM_005269865.1:c.4873C>T&XM_005269866.1:c.4873C>T&XM_005269867.1:c.4669C>T	15	0	5.4149e-05	.&.&.&.&.&.&.&.&.&.&.&.	.&.&.&.&.&.&.&.&.&.&.&.	Primary Ciliary Dyskinesia Panel (Nephrology)	Nephrology
10	115349541	C	T	['NRAP', 'HABP2']	het	downstream_gene_variant&downstream_gene_variant&missense_variant&missense_variant&downstream_gene_variant&downstream_gene_variant&missense_variant&missense_variant&missense_variant&missense_variant&missense_variant&missense_variant	.&.&NM_001261463.1:c.4972G>A&NM_001322945.1:c.4864G>A&.&.&NM_006175.4:c.4867G>A&NM_198060.3:c.4972G>A&XM_005269864.1:c.4867G>A&XM_005269865.1:c.4864G>A&XM_005269866.1:c.4864G>A&XM_005269867.1:c.4660G>A	16	0	6.5091e-05	.&.&deleterious(0)&.&.&.&deleterious(0)&deleterious(0)&.&.&.&.	.&.&probably_damaging(0.93)&.&.&.&probably_damaging(0.999)&probably_damaging(1)&.&.&.&.	Hypertrophic Cardiomyopathy (HCM) Panel	Cardiology
10	115350346	C	A	['NRAP', 'HABP2']	het	downstream_gene_variant&downstream_gene_variant&synonymous_variant&synonymous_variant&downstream_gene_variant&downstream_gene_variant&synonymous_variant&synonymous_variant&synonymous_variant&synonymous_variant&synonymous_variant&synonymous_variant	.&.&NM_001261463.1:c.4947G>T&NM_001322945.1:c.4839G>T&.&.&NM_006175.4:c.4842G>T&NM_198060.3:c.4947G>T&XM_005269864.1:c.4842G>T&XM_005269865.1:c.4839G>T&XM_005269866.1:c.4839G>T&XM_005269867.1:c.4635G>T	10	0	3.6674e-05	.&.&.&.&.&.&.&.&.&.&.&.	.&.&.&.&.&.&.&.&.&.&.&.	Hyperlipidemia Panel	Cardiology
10	115350393	C	T	['NRAP', 'HABP2']	het	downstream_gene_variant&downstream_gene_variant&missense_variant&missense_variant&downstream_gene_variant&downstream_gene_variant&missense_variant&missense_variant&missense_variant&missense_variant&missense_variant&missense_variant	.&.&NM_001261463.1:c.4900G>A&NM_001322945.1:c.4792G>A&.&.&NM_006175.4:c.4795G>A&NM_198060.3:c.4900G>A&XM_005269864.1:c.4795G>A&XM_005269865.1:c.4792G>A&XM_005269866.1:c.4792G>A&XM_005269867.1:c.4588G>A	1	0	4.0928e-06	.&.&tolerated(0.1)&.&.&.&tolerated(0.09)&tolerated(0.09)&.&.&.&.	.&.&probably_damaging(0.999)&.&.&.&probably_damaging(0.999)&probably_damaging(0.999)&.&.&.&.	Retinal Dystrophy Panel	Ophthalmology
10	115350394	G	A	['NRAP', 'HABP2']	het	downstream_gene_variant&downstream_gene_variant&synonymous_variant&synonymous_variant&downstream_gene_variant&downstream_gene_variant&synonymous_variant&synonymous_variant&synonymous_variant&synonymous_variant&synonymous_variant&synonymous_variant	.&.&NM_001261463.1:c.4899C>T&NM_001322945.1:c.4791C>T&.&.&NM_006175.4:c.4794C>T&NM_198060.3:c.4899C>T&XM_005269864.1:c.4794C>T&XM_005269865.1:c.4791C>T&XM_005269866.1:c.4791C>T&XM_005269867.1:c.4587C>T	7	0	2.8641e-05	.&.&.&.&.&.&.&.&.&.&.&.	.&.&.&.&.&.&.&.&.&.&.&.	Comprehensive Hearing Loss and Deafness Panel	Ear-nose-throat
10	115350394	G	A	['NRAP', 'HABP2']	het	downstream_gene_variant&downstream_gene_variant&synonymous_variant&synonymous_variant&downstream_gene_variant&downstream_gene_variant&synonymous_variant&synonymous_variant&synonymous_variant&synonymous_variant&synonymous_variant&synonymous_variant	.&.&NM_001261463.1:c.4899C>T&NM_001322945.1:c.4791C>T&.&.&NM_006175.4:c.4794C>T&NM_198060.3:c.4899C>T&XM_005269864.1:c.4794C>T&XM_005269865.1:c.4791C>T&XM_005269866.1:c.4791C>T&XM_005269867.1:c.4587C>T	7	0	2.8641e-05	.&.&.&.&.&.&.&.&.&.&.&.	.&.&.&.&.&.&.&.&.&.&.&.	Craniosynostosis Panel	Malformations
10	115350394	G	A	['NRAP', 'HABP2']	het	downstream_gene_variant&downstream_gene_variant&synonymous_variant&synonymous_variant&downstream_gene_variant&downstream_gene_variant&synonymous_variant&synonymous_variant&synonymous_variant&synonymous_variant&synonymous_variant&synonymous_variant	.&.&NM_001261463.1:c.4899C>T&NM_001322945.1:c.4791C>T&.&.&NM_006175.4:c.4794C>T&NM_198060.3:c.4899C>T&XM_005269864.1:c.4794C>T&XM_005269865.1:c.4791C>T&XM_005269866.1:c.4791C>T&XM_005269867.1:c.4587C>T	7	0	2.8641e-05	.&.&.&.&.&.&.&.&.&.&.&.	.&.&.&.&.&.&.&.&.&.&.&.	Primary Immunodeficiency Panel	Immunology
10	115350430	A	G	['NRAP', 'HABP2']	het	downstream_gene_variant&downstream_gene_variant&synonymous_variant&synonymous_variant&downstream_gene_variant&downstream_gene_variant&synonymous_variant&synonymous_variant&synonymous_variant&synonymous_variant&synonymous_variant&synonymous_variant	.&.&NM_001261463.1:c.4863T>C&NM_001322945.1:c.4755T>C&.&.&NM_006175.4:c.4758T>C&NM_198060.3:c.4863T>C&XM_005269864.1:c.4758T>C&XM_005269865.1:c.4755T>C&XM_005269866.1:c.4755T>C&XM_005269867.1:c.4551T>C	40	0	0.00014456	.&.&.&.&.&.&.&.&.&.&.&.	.&.&.&.&.&.&.&.&.&.&.&.	Ataxia Panel	Neurology
10	115350430	A	G	['NRAP', 'HABP2']	het	downstream_gene_variant&downstream_gene_variant&synonymous_variant&synonymous_variant&downstream_gene_variant&downstream_gene_variant&synonymous_variant&synonymous_variant&synonymous_variant&synonymous_variant&synonymous_variant&synonymous_variant	.&.&NM_001261463.1:c.4863T>C&NM_001322945.1:c.4755T>C&.&.&NM_006175.4:c.4758T>C&NM_198060.3:c.4863T>C&XM_005269864.1:c.4758T>C&XM_005269865.1:c.4755T>C&XM_005269866.1:c.4755T>C&XM_005269867.1:c.4551T>C	40	0	0.00014456	.&.&.&.&.&.&.&.&.&.&.&.	.&.&.&.&.&.&.&.&.&.&.&.	Hereditary Hemochromatosis Panel	Metabolic Disorders
10	115350430	A	G	['NRAP', 'HABP2']	het	downstream_gene_variant&downstream_gene_variant&synonymous_variant&synonymous_variant&downstream_gene_variant&downstream_gene_variant&synonymous_variant&synonymous_variant&synonymous_variant&synonymous_variant&synonymous_variant&synonymous_variant	.&.&NM_001261463.1:c.4863T>C&NM_001322945.1:c.4755T>C&.&.&NM_006175.4:c.4758T>C&NM_198060.3:c.4863T>C&XM_005269864.1:c.4758T>C&XM_005269865.1:c.4755T>C&XM_005269866.1:c.4755T>C&XM_005269867.1:c.4551T>C	40	0	0.00014456	.&.&.&.&.&.&.&.&.&.&.&.	.&.&.&.&.&.&.&.&.&.&.&.	TPMT single gene test	Single gene tests
10	115350442	C	T	['NRAP', 'HABP2']	het	downstream_gene_variant&downstream_gene_variant&synonymous_variant&synonymous_variant&downstream_gene_variant&downstream_gene_variant&synonymous_variant&synonymous_variant&synonymous_variant&synonymous_variant&synonymous_variant&synonymous_variant	.&.&NM_001261463.1:c.4851G>A&NM_001322945.1:c.4743G>A&.&.&NM_006175.4:c.4746G>A&NM_198060.3:c.4851G>A&XM_005269864.1:c.4746G>A&XM_005269865.1:c.4743G>A&XM_005269866.1:c.4743G>A&XM_005269867.1:c.4539G>A	10	0	4.0657e-05	.&.&.&.&.&.&.&.&.&.&.&.	.&.&.&.&.&.&.&.&.&.&.&.	Retinal Dystrophy Panel	Ophthalmology
10	115350481	T	C	['NRAP', 'HABP2']	het	downstream_gene_variant&downstream_gene_variant&synonymous_variant&synonymous_variant&downstream_gene_variant&downstream_gene_variant&synonymous_variant&synonymous_variant&synonymous_variant&synonymous_variant&synonymous_variant&synonymous_variant	.&.&NM_001261463.1:c.4812A>G&NM_001322945.1:c.4704A>G&.&.&NM_006175.4:c.4707A>G&NM_198060.3:c.4812A>G&XM_005269864.1:c.4707A>G&XM_005269865.1:c.4704A>G&XM_005269866.1:c.4704A>G&XM_005269867.1:c.4500A>G	1	0	4.0616e-06	.&.&.&.&.&.&.&.&.&.&.&.	.&.&.&.&.&.&.&.&.&.&.&.	Retinal Dystrophy Panel	Ophthalmology
10	115350485	C	T	['NRAP', 'HABP2']	het	downstream_gene_variant&downstream_gene_variant&missense_variant&missense_variant&downstream_gene_variant&downstream_gene_variant&missense_variant&missense_variant&missense_variant&missense_variant&missense_variant&missense_variant	.&.&NM_001261463.1:c.4808G>A&NM_001322945.1:c.4700G>A&.&.&NM_006175.4:c.4703G>A&NM_198060.3:c.4808G>A&XM_005269864.1:c.4703G>A&XM_005269865.1:c.4700G>A&XM_005269866.1:c.4700G>A&XM_005269867.1:c.4496G>A	2	0	8.1228e-06	.&.&tolerated(0.42)&.&.&.&tolerated(0.22)&tolerated(0.4)&.&.&.&.	.&.&benign(0)&.&.&.&benign(0)&benign(0)&.&.&.&.	Achromatopsia Panel	Ophthalmology
10	115350554	A	G	['NRAP', 'HABP2']	het	downstream_gene_variant&downstream_gene_variant&missense_variant&missense_variant&downstream_gene_variant&downstream_gene_variant&missense_variant&missense_variant&missense_variant&missense_variant&missense_variant&missense_variant	.&.&NM_001261463.1:c.4739T>C&NM_001322945.1:c.4631T>C&.&.&NM_006175.4:c.4634T>C&NM_198060.3:c.4739T>C&XM_005269864.1:c.4634T>C&XM_005269865.1:c.4631T>C&XM_005269866.1:c.4631T>C&XM_005269867.1:c.4427T>C	6	0	2.1652e-05	.&.&tolerated(0.14)&.&.&.&tolerated(0.14)&tolerated(0.14)&.&.&.&.	.&.&benign(0.015)&.&.&.&benign(0.06)&benign(0.1)&.&.&.&.	Comprehensive Epilepsy Panel	Neurology
10	115350554	A	G	['NRAP', 'HABP2']	het	downstream_gene_variant&downstream_gene_variant&missense_variant&missense_variant&downstream_gene_variant&downstream_gene_variant&missense_variant&missense_variant&missense_variant&missense_variant&missense_variant&missense_variant	.&.&NM_001261463.1:c.4739T>C&NM_001322945.1:c.4631T>C&.&.&NM_006175.4:c.4634T>C&NM_198060.3:c.4739T>C&XM_005269864.1:c.4634T>C&XM_005269865.1:c.4631T>C&XM_005269866.1:c.4631T>C&XM_005269867.1:c.4427T>C	6	0	2.1652e-05	.&.&tolerated(0.14)&.&.&.&tolerated(0.14)&tolerated(0.14)&.&.&.&.	.&.&benign(0.015)&.&.&.&benign(0.06)&benign(0.1)&.&.&.&.	Monogenic Obesity Panel (Endocrinology)	Endocrinology
10	115350556	G	A	['NRAP', 'HABP2']	het	downstream_gene_variant&downstream_gene_variant&synonymous_variant&synonymous_variant&downstream_gene_variant&downstream_gene_variant&synonymous_variant&synonymous_variant&synonymous_variant&synonymous_variant&synonymous_variant&synonymous_variant	.&.&NM_001261463.1:c.4737C>T&NM_001322945.1:c.4629C>T&.&.&NM_006175.4:c.4632C>T&NM_198060.3:c.4737C>T&XM_005269864.1:c.4632C>T&XM_005269865.1:c.4629C>T&XM_005269866.1:c.4629C>T&XM_005269867.1:c.4425C>T	4	0	1.4435e-05	.&.&.&.&.&.&.&.&.&.&.&.	.&.&.&.&.&.&.&.&.&.&.&.	Aorta Panel	Cardiology
10	115350556	G	A	['NRAP', 'HABP2']	het	downstream_gene_variant&downstream_gene_variant&synonymous_variant&synonymous_variant&downstream_gene_variant&downstream_gene_variant&synonymous_variant&synonymous_variant&synonymous_variant&synonymous_variant&synonymous_variant&synonymous_variant	.&.&NM_001261463.1:c.4737C>T&NM_001322945.1:c.4629C>T&.&.&NM_006175.4:c.4632C>T&NM_198060.3:c.4737C>T&XM_005269864.1:c.4632C>T&XM_005269865.1:c.4629C>T&XM_005269866.1:c.4629C>T&XM_005269867.1:c.4425C>T	4	0	1.4435e-05	.&.&.&.&.&.&.&.&.&.&.&.	.&.&.&.&.&.&.&.&.&.&.&.	Hypertrophic Cardiomyopathy (HCM) Panel	Cardiology
10	115350586	G	A	['NRAP', 'HABP2']	het	downstream_gene_variant&downstream_gene_variant&synonymous_variant&synonymous_variant&downstream_gene_variant&downstream_gene_variant&synonymous_variant&synonymous_variant&synonymous_variant&synonymous_variant&synonymous_variant&synonymous_variant	.&.&NM_001261463.1:c.4707C>T&NM_001322945.1:c.4599C>T&.&.&NM_006175.4:c.4602C>T&NM_198060.3:c.4707C>T&XM_005269864.1:c.4602C>T&XM_005269865.1:c.4599C>T&XM_005269866.1:c.4599C>T&XM_005269867.1:c.4395C>T	101	1	0.00036496	.&.&.&.&.&.&.&.&.&.&.&.	.&.&.&.&.&.&.&.&.&.&.&.	Retinal Dystrophy Panel	Ophthalmology
10	115350586	G	A	['NRAP', 'HABP2']	het	downstream_gene_variant&downstream_gene_variant&synonymous_variant&synonymous_variant&downstream_gene_variant&downstream_gene_variant&synonymous_variant&synonymous_variant&synonymous_variant&synonymous_variant&synonymous_variant&synonymous_variant	.&.&NM_001261463.1:c.4707C>T&NM_001322945.1:c.4599C>T&.&.&NM_006175.4:c.4602C>T&NM_198060.3:c.4707C>T&XM_005269864.1:c.4602C>T&XM_005269865.1:c.4599C>T&XM_005269866.1:c.4599C>T&XM_005269867.1:c.4395C>T	101	1	0.00036496	.&.&.&.&.&.&.&.&.&.&.&.	.&.&.&.&.&.&.&.&.&.&.&.	Retinitis Pigmentosa Panel	Ophthalmology
10	115350588	C	T	['NRAP', 'HABP2']	het	downstream_gene_variant&downstream_gene_variant&missense_variant&missense_variant&downstream_gene_variant&downstream_gene_variant&missense_variant&missense_variant&missense_variant&missense_variant&missense_variant&missense_variant	.&.&NM_001261463.1:c.4705G>A&NM_001322945.1:c.4597G>A&.&.&NM_006175.4:c.4600G>A&NM_198060.3:c.4705G>A&XM_005269864.1:c.4600G>A&XM_005269865.1:c.4597G>A&XM_005269866.1:c.4597G>A&XM_005269867.1:c.4393G>A	88	0	0.00031806	.&.&tolerated(0.57)&.&.&.&tolerated(0.53)&tolerated(0.58)&.&.&.&.	.&.&benign(0)&.&.&.&benign(0)&benign(0)&.&.&.&.	Retinal Dystrophy Panel	Ophthalmology
10	115350588	C	T	['NRAP', 'HABP2']	het	downstream_gene_variant&downstream_gene_variant&missense_variant&missense_variant&downstream_gene_variant&downstream_gene_variant&missense_variant&missense_variant&missense_variant&missense_variant&missense_variant&missense_variant	.&.&NM_001261463.1:c.4705G>A&NM_001322945.1:c.4597G>A&.&.&NM_006175.4:c.4600G>A&NM_198060.3:c.4705G>A&XM_005269864.1:c.4600G>A&XM_005269865.1:c.4597G>A&XM_005269866.1:c.4597G>A&XM_005269867.1:c.4393G>A	88	0	0.00031806	.&.&tolerated(0.57)&.&.&.&tolerated(0.53)&tolerated(0.58)&.&.&.&.	.&.&benign(0)&.&.&.&benign(0)&benign(0)&.&.&.&.	Comprehensive Muscular Dystrophy / Myopathy Panel	Neurology
10	115350588	C	T	['NRAP', 'HABP2']	het	downstream_gene_variant&downstream_gene_variant&missense_variant&missense_variant&downstream_gene_variant&downstream_gene_variant&missense_variant&missense_variant&missense_variant&missense_variant&missense_variant&missense_variant	.&.&NM_001261463.1:c.4705G>A&NM_001322945.1:c.4597G>A&.&.&NM_006175.4:c.4600G>A&NM_198060.3:c.4705G>A&XM_005269864.1:c.4600G>A&XM_005269865.1:c.4597G>A&XM_005269866.1:c.4597G>A&XM_005269867.1:c.4393G>A	88	0	0.00031806	.&.&tolerated(0.57)&.&.&.&tolerated(0.53)&tolerated(0.58)&.&.&.&.	.&.&benign(0)&.&.&.&benign(0)&benign(0)&.&.&.&.	Hypertrophic Cardiomyopathy (HCM) Panel	Cardiology
10	115350588	C	T	['NRAP', 'HABP2']	het	downstream_gene_variant&downstream_gene_variant&missense_variant&missense_variant&downstream_gene_variant&downstream_gene_variant&missense_variant&missense_variant&missense_variant&missense_variant&missense_variant&missense_variant	.&.&NM_001261463.1:c.4705G>A&NM_001322945.1:c.4597G>A&.&.&NM_006175.4:c.4600G>A&NM_198060.3:c.4705G>A&XM_005269864.1:c.4600G>A&XM_005269865.1:c.4597G>A&XM_005269866.1:c.4597G>A&XM_005269867.1:c.4393G>A	88	0	0.00031806	.&.&tolerated(0.57)&.&.&.&tolerated(0.53)&tolerated(0.58)&.&.&.&.	.&.&benign(0)&.&.&.&benign(0)&benign(0)&.&.&.&.	Cholestasis Panel	Gastroenterology
10	115350588	C	T	['NRAP', 'HABP2']	het	downstream_gene_variant&downstream_gene_variant&missense_variant&missense_variant&downstream_gene_variant&downstream_gene_variant&missense_variant&missense_variant&missense_variant&missense_variant&missense_variant&missense_variant	.&.&NM_001261463.1:c.4705G>A&NM_001322945.1:c.4597G>A&.&.&NM_006175.4:c.4600G>A&NM_198060.3:c.4705G>A&XM_005269864.1:c.4600G>A&XM_005269865.1:c.4597G>A&XM_005269866.1:c.4597G>A&XM_005269867.1:c.4393G>A	88	0	0.00031806	.&.&tolerated(0.57)&.&.&.&tolerated(0.53)&tolerated(0.58)&.&.&.&.	.&.&benign(0)&.&.&.&benign(0)&benign(0)&.&.&.&.	Retinal Dystrophy Panel	Ophthalmology
10	115350588	C	T	['NRAP', 'HABP2']	het	downstream_gene_variant&downstream_gene_variant&missense_variant&missense_variant&downstream_gene_variant&downstream_gene_variant&missense_variant&missense_variant&missense_variant&missense_variant&missense_variant&missense_variant	.&.&NM_001261463.1:c.4705G>A&NM_001322945.1:c.4597G>A&.&.&NM_006175.4:c.4600G>A&NM_198060.3:c.4705G>A&XM_005269864.1:c.4600G>A&XM_005269865.1:c.4597G>A&XM_005269866.1:c.4597G>A&XM_005269867.1:c.4393G>A	88	0	0.00031806	.&.&tolerated(0.57)&.&.&.&tolerated(0.53)&tolerated(0.58)&.&.&.&.	.&.&benign(0)&.&.&.&benign(0)&benign(0)&.&.&.&.	Comprehensive Epilepsy Panel	Neurology
10	115350588	C	T	['NRAP', 'HABP2']	het	downstream_gene_variant&downstream_gene_variant&missense_variant&missense_variant&downstream_gene_variant&downstream_gene_variant&missense_variant&missense_variant&missense_variant&missense_variant&missense_variant&missense_variant	.&.&NM_001261463.1:c.4705G>A&NM_001322945.1:c.4597G>A&.&.&NM_006175.4:c.4600G>A&NM_198060.3:c.4705G>A&XM_005269864.1:c.4600G>A&XM_005269865.1:c.4597G>A&XM_005269866.1:c.4597G>A&XM_005269867.1:c.4393G>A	88	0	0.00031806	.&.&tolerated(0.57)&.&.&.&tolerated(0.53)&tolerated(0.58)&.&.&.&.	.&.&benign(0)&.&.&.&benign(0)&benign(0)&.&.&.&.	Retinitis Pigmentosa Panel	Ophthalmology
10	115350588	C	T	['NRAP', 'HABP2']	het	downstream_gene_variant&downstream_gene_variant&missense_variant&missense_variant&downstream_gene_variant&downstream_gene_variant&missense_variant&missense_variant&missense_variant&missense_variant&missense_variant&missense_variant	.&.&NM_001261463.1:c.4705G>A&NM_001322945.1:c.4597G>A&.&.&NM_006175.4:c.4600G>A&NM_198060.3:c.4705G>A&XM_005269864.1:c.4600G>A&XM_005269865.1:c.4597G>A&XM_005269866.1:c.4597G>A&XM_005269867.1:c.4393G>A	88	0	0.00031806	.&.&tolerated(0.57)&.&.&.&tolerated(0.53)&tolerated(0.58)&.&.&.&.	.&.&benign(0)&.&.&.&benign(0)&benign(0)&.&.&.&.	Retinal Dystrophy Panel	Ophthalmology
10	115350588	C	T	['NRAP', 'HABP2']	het	downstream_gene_variant&downstream_gene_variant&missense_variant&missense_variant&downstream_gene_variant&downstream_gene_variant&missense_variant&missense_variant&missense_variant&missense_variant&missense_variant&missense_variant	.&.&NM_001261463.1:c.4705G>A&NM_001322945.1:c.4597G>A&.&.&NM_006175.4:c.4600G>A&NM_198060.3:c.4705G>A&XM_005269864.1:c.4600G>A&XM_005269865.1:c.4597G>A&XM_005269866.1:c.4597G>A&XM_005269867.1:c.4393G>A	88	0	0.00031806	.&.&tolerated(0.57)&.&.&.&tolerated(0.53)&tolerated(0.58)&.&.&.&.	.&.&benign(0)&.&.&.&benign(0)&benign(0)&.&.&.&.	Primary Immunodeficiency (PID) and Primary Ciliary Dyskinesia (PCD) Panel	Immunology
10	115350589	G	A	['NRAP', 'HABP2']	het	downstream_gene_variant&downstream_gene_variant&synonymous_variant&synonymous_variant&downstream_gene_variant&downstream_gene_variant&synonymous_variant&synonymous_variant&synonymous_variant&synonymous_variant&synonymous_variant&synonymous_variant	.&.&NM_001261463.1:c.4704C>T&NM_001322945.1:c.4596C>T&.&.&NM_006175.4:c.4599C>T&NM_198060.3:c.4704C>T&XM_005269864.1:c.4599C>T&XM_005269865.1:c.4596C>T&XM_005269866.1:c.4596C>T&XM_005269867.1:c.4392C>T	81	0	0.0002928	.&.&.&.&.&.&.&.&.&.&.&.	.&.&.&.&.&.&.&.&.&.&.&.	Cardiomyopathy Panel	Cardiology
10	115350589	G	A	['NRAP', 'HABP2']	het	downstream_gene_variant&downstream_gene_variant&synonymous_variant&synonymous_variant&downstream_gene_variant&downstream_gene_variant&synonymous_variant&synonymous_variant&synonymous_variant&synonymous_variant&synonymous_variant&synonymous_variant	.&.&NM_001261463.1:c.4704C>T&NM_001322945.1:c.4596C>T&.&.&NM_006175.4:c.4599C>T&NM_198060.3:c.4704C>T&XM_005269864.1:c.4599C>T&XM_005269865.1:c.4596C>T&XM_005269866.1:c.4596C>T&XM_005269867.1:c.4392C>T	81	0	0.0002928	.&.&.&.&.&.&.&.&.&.&.&.	.&.&.&.&.&.&.&.&.&.&.&.	Epileptic Encephalopathy Panel	Neurology
10	115350589	G	A	['NRAP', 'HABP2']	het	downstream_gene_variant&downstream_gene_variant&synonymous_variant&synonymous_variant&downstream_gene_variant&downstream_gene_variant&synonymous_variant&synonymous_variant&synonymous_variant&synonymous_variant&synonymous_variant&synonymous_variant	.&.&NM_001261463.1:c.4704C>T&NM_001322945.1:c.4596C>T&.&.&NM_006175.4:c.4599C>T&NM_198060.3:c.4704C>T&XM_005269864.1:c.4599C>T&XM_005269865.1:c.4596C>T&XM_005269866.1:c.4596C>T&XM_005269867.1:c.4392C>T	81	0	0.0002928	.&.&.&.&.&.&.&.&.&.&.&.	.&.&.&.&.&.&.&.&.&.&.&.	Holoprosencephaly Panel (Malformations)	Malformations
10	115350594	T	C	['NRAP', 'HABP2']	het	downstream_gene_variant&downstream_gene_variant&missense_variant&missense_variant&downstream_gene_variant&downstream_gene_variant&missense_variant&missense_variant&missense_variant&missense_variant&missense_variant&missense_variant	.&.&NM_001261463.1:c.4699A>G&NM_001322945.1:c.4591A>G&.&.&NM_006175.4:c.4594A>G&NM_198060.3:c.4699A>G&XM_005269864.1:c.4594A>G&XM_005269865.1:c.4591A>G&XM_005269866.1:c.4591A>G&XM_005269867.1:c.4387A>G	143	0	0.00051718	.&.&deleterious(0)&.&.&.&deleterious(0.01)&deleterious(0)&.&.&.&.	.&.&benign(0.393)&.&.&.&possibly_damaging(0.452)&benign(0.265)&.&.&.&.	Retinal Dystrophy Panel	Ophthalmology
10	115350594	T	C	['NRAP', 'HABP2']	het	downstream_gene_variant&downstream_gene_variant&missense_variant&missense_variant&downstream_gene_variant&downstream_gene_variant&missense_variant&missense_variant&missense_variant&missense_variant&missense_variant&missense_variant	.&.&NM_001261463.1:c.4699A>G&NM_001322945.1:c.4591A>G&.&.&NM_006175.4:c.4594A>G&NM_198060.3:c.4699A>G&XM_005269864.1:c.4594A>G&XM_005269865.1:c.4591A>G&XM_005269866.1:c.4591A>G&XM_005269867.1:c.4387A>G	143	0	0.00051718	.&.&deleterious(0)&.&.&.&deleterious(0.01)&deleterious(0)&.&.&.&.	.&.&benign(0.393)&.&.&.&possibly_damaging(0.452)&benign(0.265)&.&.&.&.	Comprehensive Muscular Dystrophy / Myopathy Panel	Neurology
10	115350594	T	C	['NRAP', 'HABP2']	het	downstream_gene_variant&downstream_gene_variant&missense_variant&missense_variant&downstream_gene_variant&downstream_gene_variant&missense_variant&missense_variant&missense_variant&missense_variant&missense_variant&missense_variant	.&.&NM_001261463.1:c.4699A>G&NM_001322945.1:c.4591A>G&.&.&NM_006175.4:c.4594A>G&NM_198060.3:c.4699A>G&XM_005269864.1:c.4594A>G&XM_005269865.1:c.4591A>G&XM_005269866.1:c.4591A>G&XM_005269867.1:c.4387A>G	143	0	0.00051718	.&.&deleterious(0)&.&.&.&deleterious(0.01)&deleterious(0)&.&.&.&.	.&.&benign(0.393)&.&.&.&possibly_damaging(0.452)&benign(0.265)&.&.&.&.	Hypertrophic Cardiomyopathy (HCM) Panel	Cardiology
10	115350594	T	C	['NRAP', 'HABP2']	het	downstream_gene_variant&downstream_gene_variant&missense_variant&missense_variant&downstream_gene_variant&downstream_gene_variant&missense_variant&missense_variant&missense_variant&missense_variant&missense_variant&missense_variant	.&.&NM_001261463.1:c.4699A>G&NM_001322945.1:c.4591A>G&.&.&NM_006175.4:c.4594A>G&NM_198060.3:c.4699A>G&XM_005269864.1:c.4594A>G&XM_005269865.1:c.4591A>G&XM_005269866.1:c.4591A>G&XM_005269867.1:c.4387A>G	143	0	0.00051718	.&.&deleterious(0)&.&.&.&deleterious(0.01)&deleterious(0)&.&.&.&.	.&.&benign(0.393)&.&.&.&possibly_damaging(0.452)&benign(0.265)&.&.&.&.	Cholestasis Panel	Gastroenterology
10	115350594	T	C	['NRAP', 'HABP2']	het	downstream_gene_variant&downstream_gene_variant&missense_variant&missense_variant&downstream_gene_variant&downstream_gene_variant&missense_variant&missense_variant&missense_variant&missense_variant&missense_variant&missense_variant	.&.&NM_001261463.1:c.4699A>G&NM_001322945.1:c.4591A>G&.&.&NM_006175.4:c.4594A>G&NM_198060.3:c.4699A>G&XM_005269864.1:c.4594A>G&XM_005269865.1:c.4591A>G&XM_005269866.1:c.4591A>G&XM_005269867.1:c.4387A>G	143	0	0.00051718	.&.&deleterious(0)&.&.&.&deleterious(0.01)&deleterious(0)&.&.&.&.	.&.&benign(0.393)&.&.&.&possibly_damaging(0.452)&benign(0.265)&.&.&.&.	Retinal Dystrophy Panel	Ophthalmology
10	115350594	T	C	['NRAP', 'HABP2']	het	downstream_gene_variant&downstream_gene_variant&missense_variant&missense_variant&downstream_gene_variant&downstream_gene_variant&missense_variant&missense_variant&missense_variant&missense_variant&missense_variant&missense_variant	.&.&NM_001261463.1:c.4699A>G&NM_001322945.1:c.4591A>G&.&.&NM_006175.4:c.4594A>G&NM_198060.3:c.4699A>G&XM_005269864.1:c.4594A>G&XM_005269865.1:c.4591A>G&XM_005269866.1:c.4591A>G&XM_005269867.1:c.4387A>G	143	0	0.00051718	.&.&deleterious(0)&.&.&.&deleterious(0.01)&deleterious(0)&.&.&.&.	.&.&benign(0.393)&.&.&.&possibly_damaging(0.452)&benign(0.265)&.&.&.&.	Retinitis Pigmentosa Panel	Ophthalmology
10	115350594	T	C	['NRAP', 'HABP2']	het	downstream_gene_variant&downstream_gene_variant&missense_variant&missense_variant&downstream_gene_variant&downstream_gene_variant&missense_variant&missense_variant&missense_variant&missense_variant&missense_variant&missense_variant	.&.&NM_001261463.1:c.4699A>G&NM_001322945.1:c.4591A>G&.&.&NM_006175.4:c.4594A>G&NM_198060.3:c.4699A>G&XM_005269864.1:c.4594A>G&XM_005269865.1:c.4591A>G&XM_005269866.1:c.4591A>G&XM_005269867.1:c.4387A>G	143	0	0.00051718	.&.&deleterious(0)&.&.&.&deleterious(0.01)&deleterious(0)&.&.&.&.	.&.&benign(0.393)&.&.&.&possibly_damaging(0.452)&benign(0.265)&.&.&.&.	Retinal Dystrophy Panel	Ophthalmology
10	115350594	T	C	['NRAP', 'HABP2']	het	downstream_gene_variant&downstream_gene_variant&missense_variant&missense_variant&downstream_gene_variant&downstream_gene_variant&missense_variant&missense_variant&missense_variant&missense_variant&missense_variant&missense_variant	.&.&NM_001261463.1:c.4699A>G&NM_001322945.1:c.4591A>G&.&.&NM_006175.4:c.4594A>G&NM_198060.3:c.4699A>G&XM_005269864.1:c.4594A>G&XM_005269865.1:c.4591A>G&XM_005269866.1:c.4591A>G&XM_005269867.1:c.4387A>G	143	0	0.00051718	.&.&deleterious(0)&.&.&.&deleterious(0.01)&deleterious(0)&.&.&.&.	.&.&benign(0.393)&.&.&.&possibly_damaging(0.452)&benign(0.265)&.&.&.&.	Primary Immunodeficiency (PID) and Primary Ciliary Dyskinesia (PCD) Panel	Immunology
10	115350595	GC	G	['NRAP', 'HABP2']	het	downstream_gene_variant&downstream_gene_variant&frameshift_variant&frameshift_variant&downstream_gene_variant&downstream_gene_variant&frameshift_variant&frameshift_variant&frameshift_variant&frameshift_variant&frameshift_variant&frameshift_variant	.&.&NM_001261463.1:c.4697del&NM_001322945.1:c.4589del&.&.&NM_006175.4:c.4592del&NM_198060.3:c.4697del&XM_005269864.1:c.4592del&XM_005269865.1:c.4589del&XM_005269866.1:c.4589del&XM_005269867.1:c.4385del	1	0	4.073e-06	.&.&.&.&.&.&.&.&.&.&.&.	.&.&.&.&.&.&.&.&.&.&.&.	Retinal Dystrophy Panel	Ophthalmology
10	115350617	C	G	['NRAP', 'HABP2']	het	downstream_gene_variant&downstream_gene_variant&missense_variant&missense_variant&downstream_gene_variant&downstream_gene_variant&missense_variant&missense_variant&missense_variant&missense_variant&missense_variant&missense_variant	.&.&NM_001261463.1:c.4676G>C&NM_001322945.1:c.4568G>C&.&.&NM_006175.4:c.4571G>C&NM_198060.3:c.4676G>C&XM_005269864.1:c.4571G>C&XM_005269865.1:c.4568G>C&XM_005269866.1:c.4568G>C&XM_005269867.1:c.4364G>C	66	2	0.00023963	.&.&deleterious(0)&.&.&.&deleterious(0.01)&deleterious(0)&.&.&.&.	.&.&probably_damaging(0.964)&.&.&.&probably_damaging(0.979)&probably_damaging(0.954)&.&.&.&.	Primary Immunodeficiency Panel	Immunology
10	115350617	C	G	['NRAP', 'HABP2']	het	downstream_gene_variant&downstream_gene_variant&missense_variant&missense_variant&downstream_gene_variant&downstream_gene_variant&missense_variant&missense_variant&missense_variant&missense_variant&missense_variant&missense_variant	.&.&NM_001261463.1:c.4676G>C&NM_001322945.1:c.4568G>C&.&.&NM_006175.4:c.4571G>C&NM_198060.3:c.4676G>C&XM_005269864.1:c.4571G>C&XM_005269865.1:c.4568G>C&XM_005269866.1:c.4568G>C&XM_005269867.1:c.4364G>C	66	2	0.00023963	.&.&deleterious(0)&.&.&.&deleterious(0.01)&deleterious(0)&.&.&.&.	.&.&probably_damaging(0.964)&.&.&.&probably_damaging(0.979)&probably_damaging(0.954)&.&.&.&.	Retinal Dystrophy Panel	Ophthalmology
10	115350617	C	G	['NRAP', 'HABP2']	het	downstream_gene_variant&downstream_gene_variant&missense_variant&missense_variant&downstream_gene_variant&downstream_gene_variant&missense_variant&missense_variant&missense_variant&missense_variant&missense_variant&missense_variant	.&.&NM_001261463.1:c.4676G>C&NM_001322945.1:c.4568G>C&.&.&NM_006175.4:c.4571G>C&NM_198060.3:c.4676G>C&XM_005269864.1:c.4571G>C&XM_005269865.1:c.4568G>C&XM_005269866.1:c.4568G>C&XM_005269867.1:c.4364G>C	66	2	0.00023963	.&.&deleterious(0)&.&.&.&deleterious(0.01)&deleterious(0)&.&.&.&.	.&.&probably_damaging(0.964)&.&.&.&probably_damaging(0.979)&probably_damaging(0.954)&.&.&.&.	Pancreatitis Panel	Gastroenterology
10	115350617	C	G	['NRAP', 'HABP2']	het	downstream_gene_variant&downstream_gene_variant&missense_variant&missense_variant&downstream_gene_variant&downstream_gene_variant&missense_variant&missense_variant&missense_variant&missense_variant&missense_variant&missense_variant	.&.&NM_001261463.1:c.4676G>C&NM_001322945.1:c.4568G>C&.&.&NM_006175.4:c.4571G>C&NM_198060.3:c.4676G>C&XM_005269864.1:c.4571G>C&XM_005269865.1:c.4568G>C&XM_005269866.1:c.4568G>C&XM_005269867.1:c.4364G>C	66	2	0.00023963	.&.&deleterious(0)&.&.&.&deleterious(0.01)&deleterious(0)&.&.&.&.	.&.&probably_damaging(0.964)&.&.&.&probably_damaging(0.979)&probably_damaging(0.954)&.&.&.&.	Hypertrophic Cardiomyopathy (HCM) Panel	Cardiology
10	115350617	C	G	['NRAP', 'HABP2']	het	downstream_gene_variant&downstream_gene_variant&missense_variant&missense_variant&downstream_gene_variant&downstream_gene_variant&missense_variant&missense_variant&missense_variant&missense_variant&missense_variant&missense_variant	.&.&NM_001261463.1:c.4676G>C&NM_001322945.1:c.4568G>C&.&.&NM_006175.4:c.4571G>C&NM_198060.3:c.4676G>C&XM_005269864.1:c.4571G>C&XM_005269865.1:c.4568G>C&XM_005269866.1:c.4568G>C&XM_005269867.1:c.4364G>C	66	2	0.00023963	.&.&deleterious(0)&.&.&.&deleterious(0.01)&deleterious(0)&.&.&.&.	.&.&probably_damaging(0.964)&.&.&.&probably_damaging(0.979)&probably_damaging(0.954)&.&.&.&.	Nephrotic Syndrome Panel	Nephrology
10	115350624	G	A	['NRAP', 'HABP2']	het	downstream_gene_variant&downstream_gene_variant&missense_variant&missense_variant&downstream_gene_variant&downstream_gene_variant&missense_variant&missense_variant&missense_variant&missense_variant&missense_variant&missense_variant	.&.&NM_001261463.1:c.4669C>T&NM_001322945.1:c.4561C>T&.&.&NM_006175.4:c.4564C>T&NM_198060.3:c.4669C>T&XM_005269864.1:c.4564C>T&XM_005269865.1:c.4561C>T&XM_005269866.1:c.4561C>T&XM_005269867.1:c.4357C>T	6	0	2.1816e-05	.&.&deleterious(0)&.&.&.&deleterious(0)&deleterious(0)&.&.&.&.	.&.&benign(0.062)&.&.&.&probably_damaging(0.992)&probably_damaging(0.981)&.&.&.&.	Hereditary Colorectal Cancer Panel	Hereditary Cancer
10	115350644	C	T	['NRAP', 'HABP2']	het	downstream_gene_variant&downstream_gene_variant&missense_variant&missense_variant&downstream_gene_variant&downstream_gene_variant&missense_variant&missense_variant&missense_variant&missense_variant&missense_variant&missense_variant	.&.&NM_001261463.1:c.4649G>A&NM_001322945.1:c.4541G>A&.&.&NM_006175.4:c.4544G>A&NM_198060.3:c.4649G>A&XM_005269864.1:c.4544G>A&XM_005269865.1:c.4541G>A&XM_005269866.1:c.4541G>A&XM_005269867.1:c.4337G>A	6	0	2.1921e-05	.&.&deleterious(0.02)&.&.&.&deleterious(0.02)&deleterious(0.02)&.&.&.&.	.&.&possibly_damaging(0.478)&.&.&.&possibly_damaging(0.651)&possibly_damaging(0.449)&.&.&.&.	Retinal Dystrophy Panel	Ophthalmology
10	115350644	C	T	['NRAP', 'HABP2']	het	downstream_gene_variant&downstream_gene_variant&missense_variant&missense_variant&downstream_gene_variant&downstream_gene_variant&missense_variant&missense_variant&missense_variant&missense_variant&missense_variant&missense_variant	.&.&NM_001261463.1:c.4649G>A&NM_001322945.1:c.4541G>A&.&.&NM_006175.4:c.4544G>A&NM_198060.3:c.4649G>A&XM_005269864.1:c.4544G>A&XM_005269865.1:c.4541G>A&XM_005269866.1:c.4541G>A&XM_005269867.1:c.4337G>A	6	0	2.1921e-05	.&.&deleterious(0.02)&.&.&.&deleterious(0.02)&deleterious(0.02)&.&.&.&.	.&.&possibly_damaging(0.478)&.&.&.&possibly_damaging(0.651)&possibly_damaging(0.449)&.&.&.&.	Retinal Dystrophy Panel	Ophthalmology
10	115350645	G	A	['NRAP', 'HABP2']	het	downstream_gene_variant&downstream_gene_variant&missense_variant&missense_variant&downstream_gene_variant&downstream_gene_variant&missense_variant&missense_variant&missense_variant&missense_variant&missense_variant&missense_variant	.&.&NM_001261463.1:c.4648C>T&NM_001322945.1:c.4540C>T&.&.&NM_006175.4:c.4543C>T&NM_198060.3:c.4648C>T&XM_005269864.1:c.4543C>T&XM_005269865.1:c.4540C>T&XM_005269866.1:c.4540C>T&XM_005269867.1:c.4336C>T	237	0	0.00086611	.&.&deleterious(0)&.&.&.&deleterious(0)&deleterious(0)&.&.&.&.	.&.&benign(0.046)&.&.&.&probably_damaging(0.982)&probably_damaging(0.959)&.&.&.&.	Primary Immunodeficiency Panel	Immunology
10	115350645	G	A	['NRAP', 'HABP2']	het	downstream_gene_variant&downstream_gene_variant&missense_variant&missense_variant&downstream_gene_variant&downstream_gene_variant&missense_variant&missense_variant&missense_variant&missense_variant&missense_variant&missense_variant	.&.&NM_001261463.1:c.4648C>T&NM_001322945.1:c.4540C>T&.&.&NM_006175.4:c.4543C>T&NM_198060.3:c.4648C>T&XM_005269864.1:c.4543C>T&XM_005269865.1:c.4540C>T&XM_005269866.1:c.4540C>T&XM_005269867.1:c.4336C>T	237	0	0.00086611	.&.&deleterious(0)&.&.&.&deleterious(0)&deleterious(0)&.&.&.&.	.&.&benign(0.046)&.&.&.&probably_damaging(0.982)&probably_damaging(0.959)&.&.&.&.	Hypertrophic Cardiomyopathy (HCM) Panel	Cardiology
10	115350645	G	A	['NRAP', 'HABP2']	het	downstream_gene_variant&downstream_gene_variant&missense_variant&missense_variant&downstream_gene_variant&downstream_gene_variant&missense_variant&missense_variant&missense_variant&missense_variant&missense_variant&missense_variant	.&.&NM_001261463.1:c.4648C>T&NM_001322945.1:c.4540C>T&.&.&NM_006175.4:c.4543C>T&NM_198060.3:c.4648C>T&XM_005269864.1:c.4543C>T&XM_005269865.1:c.4540C>T&XM_005269866.1:c.4540C>T&XM_005269867.1:c.4336C>T	237	0	0.00086611	.&.&deleterious(0)&.&.&.&deleterious(0)&deleterious(0)&.&.&.&.	.&.&benign(0.046)&.&.&.&probably_damaging(0.982)&probably_damaging(0.959)&.&.&.&.	Retinal Dystrophy Panel	Ophthalmology
10	115350645	G	A	['NRAP', 'HABP2']	het	downstream_gene_variant&downstream_gene_variant&missense_variant&missense_variant&downstream_gene_variant&downstream_gene_variant&missense_variant&missense_variant&missense_variant&missense_variant&missense_variant&missense_variant	.&.&NM_001261463.1:c.4648C>T&NM_001322945.1:c.4540C>T&.&.&NM_006175.4:c.4543C>T&NM_198060.3:c.4648C>T&XM_005269864.1:c.4543C>T&XM_005269865.1:c.4540C>T&XM_005269866.1:c.4540C>T&XM_005269867.1:c.4336C>T	237	0	0.00086611	.&.&deleterious(0)&.&.&.&deleterious(0)&deleterious(0)&.&.&.&.	.&.&benign(0.046)&.&.&.&probably_damaging(0.982)&probably_damaging(0.959)&.&.&.&.	ATP7B single gene test	Single gene tests
10	115350645	G	A	['NRAP', 'HABP2']	het	downstream_gene_variant&downstream_gene_variant&missense_variant&missense_variant&downstream_gene_variant&downstream_gene_variant&missense_variant&missense_variant&missense_variant&missense_variant&missense_variant&missense_variant	.&.&NM_001261463.1:c.4648C>T&NM_001322945.1:c.4540C>T&.&.&NM_006175.4:c.4543C>T&NM_198060.3:c.4648C>T&XM_005269864.1:c.4543C>T&XM_005269865.1:c.4540C>T&XM_005269866.1:c.4540C>T&XM_005269867.1:c.4336C>T	237	0	0.00086611	.&.&deleterious(0)&.&.&.&deleterious(0)&deleterious(0)&.&.&.&.	.&.&benign(0.046)&.&.&.&probably_damaging(0.982)&probably_damaging(0.959)&.&.&.&.	Cystic Kidney Disease Panel	Nephrology
10	115350645	G	A	['NRAP', 'HABP2']	het	downstream_gene_variant&downstream_gene_variant&missense_variant&missense_variant&downstream_gene_variant&downstream_gene_variant&missense_variant&missense_variant&missense_variant&missense_variant&missense_variant&missense_variant	.&.&NM_001261463.1:c.4648C>T&NM_001322945.1:c.4540C>T&.&.&NM_006175.4:c.4543C>T&NM_198060.3:c.4648C>T&XM_005269864.1:c.4543C>T&XM_005269865.1:c.4540C>T&XM_005269866.1:c.4540C>T&XM_005269867.1:c.4336C>T	237	0	0.00086611	.&.&deleterious(0)&.&.&.&deleterious(0)&deleterious(0)&.&.&.&.	.&.&benign(0.046)&.&.&.&probably_damaging(0.982)&probably_damaging(0.959)&.&.&.&.	Hemolytic Uremic Syndrome Panel	Nephrology
10	115350645	G	A	['NRAP', 'HABP2']	het	downstream_gene_variant&downstream_gene_variant&missense_variant&missense_variant&downstream_gene_variant&downstream_gene_variant&missense_variant&missense_variant&missense_variant&missense_variant&missense_variant&missense_variant	.&.&NM_001261463.1:c.4648C>T&NM_001322945.1:c.4540C>T&.&.&NM_006175.4:c.4543C>T&NM_198060.3:c.4648C>T&XM_005269864.1:c.4543C>T&XM_005269865.1:c.4540C>T&XM_005269866.1:c.4540C>T&XM_005269867.1:c.4336C>T	237	0	0.00086611	.&.&deleterious(0)&.&.&.&deleterious(0)&deleterious(0)&.&.&.&.	.&.&benign(0.046)&.&.&.&probably_damaging(0.982)&probably_damaging(0.959)&.&.&.&.	Osteogenesis Imperfecta Panel	Malformations
10	115350645	G	A	['NRAP', 'HABP2']	het	downstream_gene_variant&downstream_gene_variant&missense_variant&missense_variant&downstream_gene_variant&downstream_gene_variant&missense_variant&missense_variant&missense_variant&missense_variant&missense_variant&missense_variant	.&.&NM_001261463.1:c.4648C>T&NM_001322945.1:c.4540C>T&.&.&NM_006175.4:c.4543C>T&NM_198060.3:c.4648C>T&XM_005269864.1:c.4543C>T&XM_005269865.1:c.4540C>T&XM_005269866.1:c.4540C>T&XM_005269867.1:c.4336C>T	237	0	0.00086611	.&.&deleterious(0)&.&.&.&deleterious(0)&deleterious(0)&.&.&.&.	.&.&benign(0.046)&.&.&.&probably_damaging(0.982)&probably_damaging(0.959)&.&.&.&.	ARSA single gene test	Single gene tests
10	115350645	G	A	['NRAP', 'HABP2']	het	downstream_gene_variant&downstream_gene_variant&missense_variant&missense_variant&downstream_gene_variant&downstream_gene_variant&missense_variant&missense_variant&missense_variant&missense_variant&missense_variant&missense_variant	.&.&NM_001261463.1:c.4648C>T&NM_001322945.1:c.4540C>T&.&.&NM_006175.4:c.4543C>T&NM_198060.3:c.4648C>T&XM_005269864.1:c.4543C>T&XM_005269865.1:c.4540C>T&XM_005269866.1:c.4540C>T&XM_005269867.1:c.4336C>T	237	0	0.00086611	.&.&deleterious(0)&.&.&.&deleterious(0)&deleterious(0)&.&.&.&.	.&.&benign(0.046)&.&.&.&probably_damaging(0.982)&probably_damaging(0.959)&.&.&.&.	CYLD single gene test	Single gene tests
10	115350645	G	A	['NRAP', 'HABP2']	het	downstream_gene_variant&downstream_gene_variant&missense_variant&missense_variant&downstream_gene_variant&downstream_gene_variant&missense_variant&missense_variant&missense_variant&missense_variant&missense_variant&missense_variant	.&.&NM_001261463.1:c.4648C>T&NM_001322945.1:c.4540C>T&.&.&NM_006175.4:c.4543C>T&NM_198060.3:c.4648C>T&XM_005269864.1:c.4543C>T&XM_005269865.1:c.4540C>T&XM_005269866.1:c.4540C>T&XM_005269867.1:c.4336C>T	237	0	0.00086611	.&.&deleterious(0)&.&.&.&deleterious(0)&deleterious(0)&.&.&.&.	.&.&benign(0.046)&.&.&.&probably_damaging(0.982)&probably_damaging(0.959)&.&.&.&.	Retinal Dystrophy Panel	Ophthalmology
10	115350645	G	A	['NRAP', 'HABP2']	het	downstream_gene_variant&downstream_gene_variant&missense_variant&missense_variant&downstream_gene_variant&downstream_gene_variant&missense_variant&missense_variant&missense_variant&missense_variant&missense_variant&missense_variant	.&.&NM_001261463.1:c.4648C>T&NM_001322945.1:c.4540C>T&.&.&NM_006175.4:c.4543C>T&NM_198060.3:c.4648C>T&XM_005269864.1:c.4543C>T&XM_005269865.1:c.4540C>T&XM_005269866.1:c.4540C>T&XM_005269867.1:c.4336C>T	237	0	0.00086611	.&.&deleterious(0)&.&.&.&deleterious(0)&deleterious(0)&.&.&.&.	.&.&benign(0.046)&.&.&.&probably_damaging(0.982)&probably_damaging(0.959)&.&.&.&.	Retinal Dystrophy Panel	Ophthalmology
10	115350645	G	A	['NRAP', 'HABP2']	het	downstream_gene_variant&downstream_gene_variant&missense_variant&missense_variant&downstream_gene_variant&downstream_gene_variant&missense_variant&missense_variant&missense_variant&missense_variant&missense_variant&missense_variant	.&.&NM_001261463.1:c.4648C>T&NM_001322945.1:c.4540C>T&.&.&NM_006175.4:c.4543C>T&NM_198060.3:c.4648C>T&XM_005269864.1:c.4543C>T&XM_005269865.1:c.4540C>T&XM_005269866.1:c.4540C>T&XM_005269867.1:c.4336C>T	237	0	0.00086611	.&.&deleterious(0)&.&.&.&deleterious(0)&deleterious(0)&.&.&.&.	.&.&benign(0.046)&.&.&.&probably_damaging(0.982)&probably_damaging(0.959)&.&.&.&.	Retinal Dystrophy Panel	Ophthalmology
10	115350645	G	A	['NRAP', 'HABP2']	het	downstream_gene_variant&downstream_gene_variant&missense_variant&missense_variant&downstream_gene_variant&downstream_gene_variant&missense_variant&missense_variant&missense_variant&missense_variant&missense_variant&missense_variant	.&.&NM_001261463.1:c.4648C>T&NM_001322945.1:c.4540C>T&.&.&NM_006175.4:c.4543C>T&NM_198060.3:c.4648C>T&XM_005269864.1:c.4543C>T&XM_005269865.1:c.4540C>T&XM_005269866.1:c.4540C>T&XM_005269867.1:c.4336C>T	237	0	0.00086611	.&.&deleterious(0)&.&.&.&deleterious(0)&deleterious(0)&.&.&.&.	.&.&benign(0.046)&.&.&.&probably_damaging(0.982)&probably_damaging(0.959)&.&.&.&.	Metabolic Myopathy and Rhabdomyolysis Panel	Metabolic Disorders
10	115350645	G	A	['NRAP', 'HABP2']	het	downstream_gene_variant&downstream_gene_variant&missense_variant&missense_variant&downstream_gene_variant&downstream_gene_variant&missense_variant&missense_variant&missense_variant&missense_variant&missense_variant&missense_variant	.&.&NM_001261463.1:c.4648C>T&NM_001322945.1:c.4540C>T&.&.&NM_006175.4:c.4543C>T&NM_198060.3:c.4648C>T&XM_005269864.1:c.4543C>T&XM_005269865.1:c.4540C>T&XM_005269866.1:c.4540C>T&XM_005269867.1:c.4336C>T	237	0	0.00086611	.&.&deleterious(0)&.&.&.&deleterious(0)&deleterious(0)&.&.&.&.	.&.&benign(0.046)&.&.&.&probably_damaging(0.982)&probably_damaging(0.959)&.&.&.&.	Interstitial Lung Disease Panel	Pulmonology
10	115350645	G	A	['NRAP', 'HABP2']	het	downstream_gene_variant&downstream_gene_variant&missense_variant&missense_variant&downstream_gene_variant&downstream_gene_variant&missense_variant&missense_variant&missense_variant&missense_variant&missense_variant&missense_variant	.&.&NM_001261463.1:c.4648C>T&NM_001322945.1:c.4540C>T&.&.&NM_006175.4:c.4543C>T&NM_198060.3:c.4648C>T&XM_005269864.1:c.4543C>T&XM_005269865.1:c.4540C>T&XM_005269866.1:c.4540C>T&XM_005269867.1:c.4336C>T	237	0	0.00086611	.&.&deleterious(0)&.&.&.&deleterious(0)&deleterious(0)&.&.&.&.	.&.&benign(0.046)&.&.&.&probably_damaging(0.982)&probably_damaging(0.959)&.&.&.&.	Retinal Dystrophy Panel	Ophthalmology
10	115350645	G	A	['NRAP', 'HABP2']	het	downstream_gene_variant&downstream_gene_variant&missense_variant&missense_variant&downstream_gene_variant&downstream_gene_variant&missense_variant&missense_variant&missense_variant&missense_variant&missense_variant&missense_variant	.&.&NM_001261463.1:c.4648C>T&NM_001322945.1:c.4540C>T&.&.&NM_006175.4:c.4543C>T&NM_198060.3:c.4648C>T&XM_005269864.1:c.4543C>T&XM_005269865.1:c.4540C>T&XM_005269866.1:c.4540C>T&XM_005269867.1:c.4336C>T	237	0	0.00086611	.&.&deleterious(0)&.&.&.&deleterious(0)&deleterious(0)&.&.&.&.	.&.&benign(0.046)&.&.&.&probably_damaging(0.982)&probably_damaging(0.959)&.&.&.&.	Retinal Dystrophy Panel	Ophthalmology
10	115350645	G	A	['NRAP', 'HABP2']	het	downstream_gene_variant&downstream_gene_variant&missense_variant&missense_variant&downstream_gene_variant&downstream_gene_variant&missense_variant&missense_variant&missense_variant&missense_variant&missense_variant&missense_variant	.&.&NM_001261463.1:c.4648C>T&NM_001322945.1:c.4540C>T&.&.&NM_006175.4:c.4543C>T&NM_198060.3:c.4648C>T&XM_005269864.1:c.4543C>T&XM_005269865.1:c.4540C>T&XM_005269866.1:c.4540C>T&XM_005269867.1:c.4336C>T	237	0	0.00086611	.&.&deleterious(0)&.&.&.&deleterious(0)&deleterious(0)&.&.&.&.	.&.&benign(0.046)&.&.&.&probably_damaging(0.982)&probably_damaging(0.959)&.&.&.&.	Retinal Dystrophy Panel	Ophthalmology
10	115350645	G	A	['NRAP', 'HABP2']	het	downstream_gene_variant&downstream_gene_variant&missense_variant&missense_variant&downstream_gene_variant&downstream_gene_variant&missense_variant&missense_variant&missense_variant&missense_variant&missense_variant&missense_variant	.&.&NM_001261463.1:c.4648C>T&NM_001322945.1:c.4540C>T&.&.&NM_006175.4:c.4543C>T&NM_198060.3:c.4648C>T&XM_005269864.1:c.4543C>T&XM_005269865.1:c.4540C>T&XM_005269866.1:c.4540C>T&XM_005269867.1:c.4336C>T	237	0	0.00086611	.&.&deleterious(0)&.&.&.&deleterious(0)&deleterious(0)&.&.&.&.	.&.&benign(0.046)&.&.&.&probably_damaging(0.982)&probably_damaging(0.959)&.&.&.&.	Long QT Syndrome (LQTS) Panel	Cardiology
10	115350645	G	A	['NRAP', 'HABP2']	het	downstream_gene_variant&downstream_gene_variant&missense_variant&missense_variant&downstream_gene_variant&downstream_gene_variant&missense_variant&missense_variant&missense_variant&missense_variant&missense_variant&missense_variant	.&.&NM_001261463.1:c.4648C>T&NM_001322945.1:c.4540C>T&.&.&NM_006175.4:c.4543C>T&NM_198060.3:c.4648C>T&XM_005269864.1:c.4543C>T&XM_005269865.1:c.4540C>T&XM_005269866.1:c.4540C>T&XM_005269867.1:c.4336C>T	237	0	0.00086611	.&.&deleterious(0)&.&.&.&deleterious(0)&deleterious(0)&.&.&.&.	.&.&benign(0.046)&.&.&.&probably_damaging(0.982)&probably_damaging(0.959)&.&.&.&.	Retinitis Pigmentosa Panel	Ophthalmology
10	115350645	G	A	['NRAP', 'HABP2']	het	downstream_gene_variant&downstream_gene_variant&missense_variant&missense_variant&downstream_gene_variant&downstream_gene_variant&missense_variant&missense_variant&missense_variant&missense_variant&missense_variant&missense_variant	.&.&NM_001261463.1:c.4648C>T&NM_001322945.1:c.4540C>T&.&.&NM_006175.4:c.4543C>T&NM_198060.3:c.4648C>T&XM_005269864.1:c.4543C>T&XM_005269865.1:c.4540C>T&XM_005269866.1:c.4540C>T&XM_005269867.1:c.4336C>T	237	0	0.00086611	.&.&deleterious(0)&.&.&.&deleterious(0)&deleterious(0)&.&.&.&.	.&.&benign(0.046)&.&.&.&probably_damaging(0.982)&probably_damaging(0.959)&.&.&.&.	Spinal Muscular Atrophy Panel	Neurology
10	115350645	G	A	['NRAP', 'HABP2']	het	downstream_gene_variant&downstream_gene_variant&missense_variant&missense_variant&downstream_gene_variant&downstream_gene_variant&missense_variant&missense_variant&missense_variant&missense_variant&missense_variant&missense_variant	.&.&NM_001261463.1:c.4648C>T&NM_001322945.1:c.4540C>T&.&.&NM_006175.4:c.4543C>T&NM_198060.3:c.4648C>T&XM_005269864.1:c.4543C>T&XM_005269865.1:c.4540C>T&XM_005269866.1:c.4540C>T&XM_005269867.1:c.4336C>T	237	0	0.00086611	.&.&deleterious(0)&.&.&.&deleterious(0)&deleterious(0)&.&.&.&.	.&.&benign(0.046)&.&.&.&probably_damaging(0.982)&probably_damaging(0.959)&.&.&.&.	Holoprosencephaly Panel (Neurology)	Neurology
10	115350645	G	A	['NRAP', 'HABP2']	het	downstream_gene_variant&downstream_gene_variant&missense_variant&missense_variant&downstream_gene_variant&downstream_gene_variant&missense_variant&missense_variant&missense_variant&missense_variant&missense_variant&missense_variant	.&.&NM_001261463.1:c.4648C>T&NM_001322945.1:c.4540C>T&.&.&NM_006175.4:c.4543C>T&NM_198060.3:c.4648C>T&XM_005269864.1:c.4543C>T&XM_005269865.1:c.4540C>T&XM_005269866.1:c.4540C>T&XM_005269867.1:c.4336C>T	237	0	0.00086611	.&.&deleterious(0)&.&.&.&deleterious(0)&deleterious(0)&.&.&.&.	.&.&benign(0.046)&.&.&.&probably_damaging(0.982)&probably_damaging(0.959)&.&.&.&.	Retinal Dystrophy Panel	Ophthalmology
10	115350645	G	A	['NRAP', 'HABP2']	het	downstream_gene_variant&downstream_gene_variant&missense_variant&missense_variant&downstream_gene_variant&downstream_gene_variant&missense_variant&missense_variant&missense_variant&missense_variant&missense_variant&missense_variant	.&.&NM_001261463.1:c.4648C>T&NM_001322945.1:c.4540C>T&.&.&NM_006175.4:c.4543C>T&NM_198060.3:c.4648C>T&XM_005269864.1:c.4543C>T&XM_005269865.1:c.4540C>T&XM_005269866.1:c.4540C>T&XM_005269867.1:c.4336C>T	237	0	0.00086611	.&.&deleterious(0)&.&.&.&deleterious(0)&deleterious(0)&.&.&.&.	.&.&benign(0.046)&.&.&.&probably_damaging(0.982)&probably_damaging(0.959)&.&.&.&.	Retinal Dystrophy Panel	Ophthalmology
10	115350645	G	A	['NRAP', 'HABP2']	het	downstream_gene_variant&downstream_gene_variant&missense_variant&missense_variant&downstream_gene_variant&downstream_gene_variant&missense_variant&missense_variant&missense_variant&missense_variant&missense_variant&missense_variant	.&.&NM_001261463.1:c.4648C>T&NM_001322945.1:c.4540C>T&.&.&NM_006175.4:c.4543C>T&NM_198060.3:c.4648C>T&XM_005269864.1:c.4543C>T&XM_005269865.1:c.4540C>T&XM_005269866.1:c.4540C>T&XM_005269867.1:c.4336C>T	237	0	0.00086611	.&.&deleterious(0)&.&.&.&deleterious(0)&deleterious(0)&.&.&.&.	.&.&benign(0.046)&.&.&.&probably_damaging(0.982)&probably_damaging(0.959)&.&.&.&.	Hereditary Breast and Gynecological Cancer Panel	Hereditary Cancer
10	115351961	C	T	['NRAP', 'HABP2']	het	downstream_gene_variant&downstream_gene_variant&missense_variant&missense_variant&downstream_gene_variant&downstream_gene_variant&missense_variant&missense_variant&missense_variant&missense_variant&intron_variant&missense_variant	.&.&NM_001261463.1:c.4636G>A&NM_001322945.1:c.4528G>A&.&.&NM_006175.4:c.4531G>A&NM_198060.3:c.4636G>A&XM_005269864.1:c.4531G>A&XM_005269865.1:c.4528G>A&XM_005269866.1:c.4537-1313G>A&XM_005269867.1:c.4324G>A	2	0	8.2515e-06	.&.&deleterious(0)&.&.&.&deleterious(0)&deleterious(0)&.&.&.&.	.&.&probably_damaging(0.999)&.&.&.&probably_damaging(0.999)&probably_damaging(0.98)&.&.&.&.	MODY Panel	Endocrinology
10	115351961	C	T	['NRAP', 'HABP2']	het	downstream_gene_variant&downstream_gene_variant&missense_variant&missense_variant&downstream_gene_variant&downstream_gene_variant&missense_variant&missense_variant&missense_variant&missense_variant&intron_variant&missense_variant	.&.&NM_001261463.1:c.4636G>A&NM_001322945.1:c.4528G>A&.&.&NM_006175.4:c.4531G>A&NM_198060.3:c.4636G>A&XM_005269864.1:c.4531G>A&XM_005269865.1:c.4528G>A&XM_005269866.1:c.4537-1313G>A&XM_005269867.1:c.4324G>A	2	0	8.2515e-06	.&.&deleterious(0)&.&.&.&deleterious(0)&deleterious(0)&.&.&.&.	.&.&probably_damaging(0.999)&.&.&.&probably_damaging(0.999)&probably_damaging(0.98)&.&.&.&.	Primary Immunodeficiency Panel	Immunology
10	115351961	C	T	['NRAP', 'HABP2']	het	downstream_gene_variant&downstream_gene_variant&missense_variant&missense_variant&downstream_gene_variant&downstream_gene_variant&missense_variant&missense_variant&missense_variant&missense_variant&intron_variant&missense_variant	.&.&NM_001261463.1:c.4636G>A&NM_001322945.1:c.4528G>A&.&.&NM_006175.4:c.4531G>A&NM_198060.3:c.4636G>A&XM_005269864.1:c.4531G>A&XM_005269865.1:c.4528G>A&XM_005269866.1:c.4537-1313G>A&XM_005269867.1:c.4324G>A	2	0	8.2515e-06	.&.&deleterious(0)&.&.&.&deleterious(0)&deleterious(0)&.&.&.&.	.&.&probably_damaging(0.999)&.&.&.&probably_damaging(0.999)&probably_damaging(0.98)&.&.&.&.	Retinal Dystrophy Panel	Ophthalmology
10	115351979	G	A	['NRAP', 'HABP2']	het	downstream_gene_variant&downstream_gene_variant&missense_variant&missense_variant&downstream_gene_variant&downstream_gene_variant&missense_variant&missense_variant&missense_variant&missense_variant&intron_variant&missense_variant	.&.&NM_001261463.1:c.4618C>T&NM_001322945.1:c.4510C>T&.&.&NM_006175.4:c.4513C>T&NM_198060.3:c.4618C>T&XM_005269864.1:c.4513C>T&XM_005269865.1:c.4510C>T&XM_005269866.1:c.4537-1331C>T&XM_005269867.1:c.4306C>T	4	0	1.456e-05	.&.&deleterious(0)&.&.&.&deleterious(0)&deleterious(0)&.&.&.&.	.&.&possibly_damaging(0.693)&.&.&.&probably_damaging(0.951)&possibly_damaging(0.895)&.&.&.&.	Retinal Dystrophy Panel	Ophthalmology
10	115352026	G	C	['NRAP', 'HABP2']	het	downstream_gene_variant&downstream_gene_variant&missense_variant&missense_variant&downstream_gene_variant&downstream_gene_variant&missense_variant&missense_variant&missense_variant&missense_variant&intron_variant&missense_variant	.&.&NM_001261463.1:c.4571C>G&NM_001322945.1:c.4463C>G&.&.&NM_006175.4:c.4466C>G&NM_198060.3:c.4571C>G&XM_005269864.1:c.4466C>G&XM_005269865.1:c.4463C>G&XM_005269866.1:c.4537-1378C>G&XM_005269867.1:c.4259C>G	24	0	9.790200000000001e-05	.&.&tolerated(0.12)&.&.&.&tolerated(0.11)&tolerated(0.11)&.&.&.&.	.&.&possibly_damaging(0.61)&.&.&.&possibly_damaging(0.758)&possibly_damaging(0.844)&.&.&.&.	NCL and Progressive Myoclonic Epilepsy Panel	Neurology
10	115352029	C	T	['NRAP', 'HABP2']	het	downstream_gene_variant&downstream_gene_variant&missense_variant&missense_variant&downstream_gene_variant&downstream_gene_variant&missense_variant&missense_variant&missense_variant&missense_variant&intron_variant&missense_variant	.&.&NM_001261463.1:c.4568G>A&NM_001322945.1:c.4460G>A&.&.&NM_006175.4:c.4463G>A&NM_198060.3:c.4568G>A&XM_005269864.1:c.4463G>A&XM_005269865.1:c.4460G>A&XM_005269866.1:c.4537-1381G>A&XM_005269867.1:c.4256G>A	34	0	0.00012321	.&.&deleterious(0.02)&.&.&.&deleterious(0.02)&deleterious(0.02)&.&.&.&.	.&.&benign(0.177)&.&.&.&possibly_damaging(0.879)&probably_damaging(0.926)&.&.&.&.	Tuberous Sclerosis Panel (Hereditary Cancer)	Hereditary Cancer
10	115352029	C	T	['NRAP', 'HABP2']	het	downstream_gene_variant&downstream_gene_variant&missense_variant&missense_variant&downstream_gene_variant&downstream_gene_variant&missense_variant&missense_variant&missense_variant&missense_variant&intron_variant&missense_variant	.&.&NM_001261463.1:c.4568G>A&NM_001322945.1:c.4460G>A&.&.&NM_006175.4:c.4463G>A&NM_198060.3:c.4568G>A&XM_005269864.1:c.4463G>A&XM_005269865.1:c.4460G>A&XM_005269866.1:c.4537-1381G>A&XM_005269867.1:c.4256G>A	34	0	0.00012321	.&.&deleterious(0.02)&.&.&.&deleterious(0.02)&deleterious(0.02)&.&.&.&.	.&.&benign(0.177)&.&.&.&possibly_damaging(0.879)&probably_damaging(0.926)&.&.&.&.	Left Ventricular Non-Compaction Cardiomyopathy (LVNC) Panel	Cardiology
10	115352029	C	T	['NRAP', 'HABP2']	het	downstream_gene_variant&downstream_gene_variant&missense_variant&missense_variant&downstream_gene_variant&downstream_gene_variant&missense_variant&missense_variant&missense_variant&missense_variant&intron_variant&missense_variant	.&.&NM_001261463.1:c.4568G>A&NM_001322945.1:c.4460G>A&.&.&NM_006175.4:c.4463G>A&NM_198060.3:c.4568G>A&XM_005269864.1:c.4463G>A&XM_005269865.1:c.4460G>A&XM_005269866.1:c.4537-1381G>A&XM_005269867.1:c.4256G>A	34	0	0.00012321	.&.&deleterious(0.02)&.&.&.&deleterious(0.02)&deleterious(0.02)&.&.&.&.	.&.&benign(0.177)&.&.&.&possibly_damaging(0.879)&probably_damaging(0.926)&.&.&.&.	Cholestasis Panel	Gastroenterology
10	115352029	C	T	['NRAP', 'HABP2']	het	downstream_gene_variant&downstream_gene_variant&missense_variant&missense_variant&downstream_gene_variant&downstream_gene_variant&missense_variant&missense_variant&missense_variant&missense_variant&intron_variant&missense_variant	.&.&NM_001261463.1:c.4568G>A&NM_001322945.1:c.4460G>A&.&.&NM_006175.4:c.4463G>A&NM_198060.3:c.4568G>A&XM_005269864.1:c.4463G>A&XM_005269865.1:c.4460G>A&XM_005269866.1:c.4537-1381G>A&XM_005269867.1:c.4256G>A	34	0	0.00012321	.&.&deleterious(0.02)&.&.&.&deleterious(0.02)&deleterious(0.02)&.&.&.&.	.&.&benign(0.177)&.&.&.&possibly_damaging(0.879)&probably_damaging(0.926)&.&.&.&.	Polycystic Kidney Disease Panel	Nephrology
10	115352030	G	A	['NRAP', 'HABP2']	het	downstream_gene_variant&downstream_gene_variant&missense_variant&missense_variant&downstream_gene_variant&downstream_gene_variant&missense_variant&missense_variant&missense_variant&missense_variant&intron_variant&missense_variant	.&.&NM_001261463.1:c.4567C>T&NM_001322945.1:c.4459C>T&.&.&NM_006175.4:c.4462C>T&NM_198060.3:c.4567C>T&XM_005269864.1:c.4462C>T&XM_005269865.1:c.4459C>T&XM_005269866.1:c.4537-1382C>T&XM_005269867.1:c.4255C>T	6	0	2.1742e-05	.&.&deleterious(0)&.&.&.&deleterious(0)&deleterious(0)&.&.&.&.	.&.&probably_damaging(0.987)&.&.&.&probably_damaging(0.989)&probably_damaging(0.994)&.&.&.&.	Retinitis Pigmentosa Panel	Ophthalmology
10	115355382	G	A	['NRAP']	het	splice_region_variant&synonymous_variant&splice_region_variant&synonymous_variant&splice_region_variant&synonymous_variant&splice_region_variant&synonymous_variant&splice_region_variant&synonymous_variant&splice_region_variant&synonymous_variant&splice_region_variant&synonymous_variant&splice_region_variant&synonymous_variant	NM_001261463.1:c.4536C>T&NM_001322945.1:c.4428C>T&NM_006175.4:c.4431C>T&NM_198060.3:c.4536C>T&XM_005269864.1:c.4431C>T&XM_005269865.1:c.4428C>T&XM_005269866.1:c.4536C>T&XM_005269867.1:c.4224C>T	237	4	0.00085603	.&.&.&.&.&.&.&.	.&.&.&.&.&.&.&.	Retinal Dystrophy Panel	Ophthalmology
10	115355382	G	A	['NRAP']	het	splice_region_variant&synonymous_variant&splice_region_variant&synonymous_variant&splice_region_variant&synonymous_variant&splice_region_variant&synonymous_variant&splice_region_variant&synonymous_variant&splice_region_variant&synonymous_variant&splice_region_variant&synonymous_variant&splice_region_variant&synonymous_variant	NM_001261463.1:c.4536C>T&NM_001322945.1:c.4428C>T&NM_006175.4:c.4431C>T&NM_198060.3:c.4536C>T&XM_005269864.1:c.4431C>T&XM_005269865.1:c.4428C>T&XM_005269866.1:c.4536C>T&XM_005269867.1:c.4224C>T	237	4	0.00085603	.&.&.&.&.&.&.&.	.&.&.&.&.&.&.&.	Hypertrophic Cardiomyopathy (HCM) Panel	Cardiology
10	115355382	G	A	['NRAP']	het	splice_region_variant&synonymous_variant&splice_region_variant&synonymous_variant&splice_region_variant&synonymous_variant&splice_region_variant&synonymous_variant&splice_region_variant&synonymous_variant&splice_region_variant&synonymous_variant&splice_region_variant&synonymous_variant&splice_region_variant&synonymous_variant	NM_001261463.1:c.4536C>T&NM_001322945.1:c.4428C>T&NM_006175.4:c.4431C>T&NM_198060.3:c.4536C>T&XM_005269864.1:c.4431C>T&XM_005269865.1:c.4428C>T&XM_005269866.1:c.4536C>T&XM_005269867.1:c.4224C>T	237	4	0.00085603	.&.&.&.&.&.&.&.	.&.&.&.&.&.&.&.	Bleeding Disorder/Coagulopathy Panel	Hematology
10	115355382	G	A	['NRAP']	het	splice_region_variant&synonymous_variant&splice_region_variant&synonymous_variant&splice_region_variant&synonymous_variant&splice_region_variant&synonymous_variant&splice_region_variant&synonymous_variant&splice_region_variant&synonymous_variant&splice_region_variant&synonymous_variant&splice_region_variant&synonymous_variant	NM_001261463.1:c.4536C>T&NM_001322945.1:c.4428C>T&NM_006175.4:c.4431C>T&NM_198060.3:c.4536C>T&XM_005269864.1:c.4431C>T&XM_005269865.1:c.4428C>T&XM_005269866.1:c.4536C>T&XM_005269867.1:c.4224C>T	237	4	0.00085603	.&.&.&.&.&.&.&.	.&.&.&.&.&.&.&.	Macular Dystrophy Panel	Ophthalmology
10	115355382	G	A	['NRAP']	het	splice_region_variant&synonymous_variant&splice_region_variant&synonymous_variant&splice_region_variant&synonymous_variant&splice_region_variant&synonymous_variant&splice_region_variant&synonymous_variant&splice_region_variant&synonymous_variant&splice_region_variant&synonymous_variant&splice_region_variant&synonymous_variant	NM_001261463.1:c.4536C>T&NM_001322945.1:c.4428C>T&NM_006175.4:c.4431C>T&NM_198060.3:c.4536C>T&XM_005269864.1:c.4431C>T&XM_005269865.1:c.4428C>T&XM_005269866.1:c.4536C>T&XM_005269867.1:c.4224C>T	237	4	0.00085603	.&.&.&.&.&.&.&.	.&.&.&.&.&.&.&.	Retinal Dystrophy Panel	Ophthalmology
10	115355382	G	A	['NRAP']	het	splice_region_variant&synonymous_variant&splice_region_variant&synonymous_variant&splice_region_variant&synonymous_variant&splice_region_variant&synonymous_variant&splice_region_variant&synonymous_variant&splice_region_variant&synonymous_variant&splice_region_variant&synonymous_variant&splice_region_variant&synonymous_variant	NM_001261463.1:c.4536C>T&NM_001322945.1:c.4428C>T&NM_006175.4:c.4431C>T&NM_198060.3:c.4536C>T&XM_005269864.1:c.4431C>T&XM_005269865.1:c.4428C>T&XM_005269866.1:c.4536C>T&XM_005269867.1:c.4224C>T	237	4	0.00085603	.&.&.&.&.&.&.&.	.&.&.&.&.&.&.&.	Retinal Dystrophy Panel	Ophthalmology
10	115355382	G	A	['NRAP']	het	splice_region_variant&synonymous_variant&splice_region_variant&synonymous_variant&splice_region_variant&synonymous_variant&splice_region_variant&synonymous_variant&splice_region_variant&synonymous_variant&splice_region_variant&synonymous_variant&splice_region_variant&synonymous_variant&splice_region_variant&synonymous_variant	NM_001261463.1:c.4536C>T&NM_001322945.1:c.4428C>T&NM_006175.4:c.4431C>T&NM_198060.3:c.4536C>T&XM_005269864.1:c.4431C>T&XM_005269865.1:c.4428C>T&XM_005269866.1:c.4536C>T&XM_005269867.1:c.4224C>T	237	4	0.00085603	.&.&.&.&.&.&.&.	.&.&.&.&.&.&.&.	Comprehensive Hearing Loss and Deafness Panel	Ear-nose-throat
10	115355382	G	A	['NRAP']	het	splice_region_variant&synonymous_variant&splice_region_variant&synonymous_variant&splice_region_variant&synonymous_variant&splice_region_variant&synonymous_variant&splice_region_variant&synonymous_variant&splice_region_variant&synonymous_variant&splice_region_variant&synonymous_variant&splice_region_variant&synonymous_variant	NM_001261463.1:c.4536C>T&NM_001322945.1:c.4428C>T&NM_006175.4:c.4431C>T&NM_198060.3:c.4536C>T&XM_005269864.1:c.4431C>T&XM_005269865.1:c.4428C>T&XM_005269866.1:c.4536C>T&XM_005269867.1:c.4224C>T	237	4	0.00085603	.&.&.&.&.&.&.&.	.&.&.&.&.&.&.&.	Hypertrophic Cardiomyopathy (HCM) Panel	Cardiology
10	115355382	G	A	['NRAP']	het	splice_region_variant&synonymous_variant&splice_region_variant&synonymous_variant&splice_region_variant&synonymous_variant&splice_region_variant&synonymous_variant&splice_region_variant&synonymous_variant&splice_region_variant&synonymous_variant&splice_region_variant&synonymous_variant&splice_region_variant&synonymous_variant	NM_001261463.1:c.4536C>T&NM_001322945.1:c.4428C>T&NM_006175.4:c.4431C>T&NM_198060.3:c.4536C>T&XM_005269864.1:c.4431C>T&XM_005269865.1:c.4428C>T&XM_005269866.1:c.4536C>T&XM_005269867.1:c.4224C>T	237	4	0.00085603	.&.&.&.&.&.&.&.	.&.&.&.&.&.&.&.	Porphyria Panel	Metabolic Disorders
10	115355382	G	A	['NRAP']	het	splice_region_variant&synonymous_variant&splice_region_variant&synonymous_variant&splice_region_variant&synonymous_variant&splice_region_variant&synonymous_variant&splice_region_variant&synonymous_variant&splice_region_variant&synonymous_variant&splice_region_variant&synonymous_variant&splice_region_variant&synonymous_variant	NM_001261463.1:c.4536C>T&NM_001322945.1:c.4428C>T&NM_006175.4:c.4431C>T&NM_198060.3:c.4536C>T&XM_005269864.1:c.4431C>T&XM_005269865.1:c.4428C>T&XM_005269866.1:c.4536C>T&XM_005269867.1:c.4224C>T	237	4	0.00085603	.&.&.&.&.&.&.&.	.&.&.&.&.&.&.&.	Albinism Panel (Ophthalmology)	Ophthalmology
10	115355382	G	A	['NRAP']	het	splice_region_variant&synonymous_variant&splice_region_variant&synonymous_variant&splice_region_variant&synonymous_variant&splice_region_variant&synonymous_variant&splice_region_variant&synonymous_variant&splice_region_variant&synonymous_variant&splice_region_variant&synonymous_variant&splice_region_variant&synonymous_variant	NM_001261463.1:c.4536C>T&NM_001322945.1:c.4428C>T&NM_006175.4:c.4431C>T&NM_198060.3:c.4536C>T&XM_005269864.1:c.4431C>T&XM_005269865.1:c.4428C>T&XM_005269866.1:c.4536C>T&XM_005269867.1:c.4224C>T	237	4	0.00085603	.&.&.&.&.&.&.&.	.&.&.&.&.&.&.&.	CHD7 single gene test	Single gene tests
10	115355382	G	A	['NRAP']	het	splice_region_variant&synonymous_variant&splice_region_variant&synonymous_variant&splice_region_variant&synonymous_variant&splice_region_variant&synonymous_variant&splice_region_variant&synonymous_variant&splice_region_variant&synonymous_variant&splice_region_variant&synonymous_variant&splice_region_variant&synonymous_variant	NM_001261463.1:c.4536C>T&NM_001322945.1:c.4428C>T&NM_006175.4:c.4431C>T&NM_198060.3:c.4536C>T&XM_005269864.1:c.4431C>T&XM_005269865.1:c.4428C>T&XM_005269866.1:c.4536C>T&XM_005269867.1:c.4224C>T	237	4	0.00085603	.&.&.&.&.&.&.&.	.&.&.&.&.&.&.&.	Hereditary Hemochromatosis Panel	Metabolic Disorders
10	115355382	G	A	['NRAP']	het	splice_region_variant&synonymous_variant&splice_region_variant&synonymous_variant&splice_region_variant&synonymous_variant&splice_region_variant&synonymous_variant&splice_region_variant&synonymous_variant&splice_region_variant&synonymous_variant&splice_region_variant&synonymous_variant&splice_region_variant&synonymous_variant	NM_001261463.1:c.4536C>T&NM_001322945.1:c.4428C>T&NM_006175.4:c.4431C>T&NM_198060.3:c.4536C>T&XM_005269864.1:c.4431C>T&XM_005269865.1:c.4428C>T&XM_005269866.1:c.4536C>T&XM_005269867.1:c.4224C>T	237	4	0.00085603	.&.&.&.&.&.&.&.	.&.&.&.&.&.&.&.	Thrombocytopenia Panel	Hematology
10	115355382	G	A	['NRAP']	het	splice_region_variant&synonymous_variant&splice_region_variant&synonymous_variant&splice_region_variant&synonymous_variant&splice_region_variant&synonymous_variant&splice_region_variant&synonymous_variant&splice_region_variant&synonymous_variant&splice_region_variant&synonymous_variant&splice_region_variant&synonymous_variant	NM_001261463.1:c.4536C>T&NM_001322945.1:c.4428C>T&NM_006175.4:c.4431C>T&NM_198060.3:c.4536C>T&XM_005269864.1:c.4431C>T&XM_005269865.1:c.4428C>T&XM_005269866.1:c.4536C>T&XM_005269867.1:c.4224C>T	237	4	0.00085603	.&.&.&.&.&.&.&.	.&.&.&.&.&.&.&.	Microcephaly and Pontocerebellar Hypoplasia Panel (Neurology)	Neurology
10	115355382	G	A	['NRAP']	het	splice_region_variant&synonymous_variant&splice_region_variant&synonymous_variant&splice_region_variant&synonymous_variant&splice_region_variant&synonymous_variant&splice_region_variant&synonymous_variant&splice_region_variant&synonymous_variant&splice_region_variant&synonymous_variant&splice_region_variant&synonymous_variant	NM_001261463.1:c.4536C>T&NM_001322945.1:c.4428C>T&NM_006175.4:c.4431C>T&NM_198060.3:c.4536C>T&XM_005269864.1:c.4431C>T&XM_005269865.1:c.4428C>T&XM_005269866.1:c.4536C>T&XM_005269867.1:c.4224C>T	237	4	0.00085603	.&.&.&.&.&.&.&.	.&.&.&.&.&.&.&.	Macular Dystrophy Panel	Ophthalmology
10	115355382	G	A	['NRAP']	het	splice_region_variant&synonymous_variant&splice_region_variant&synonymous_variant&splice_region_variant&synonymous_variant&splice_region_variant&synonymous_variant&splice_region_variant&synonymous_variant&splice_region_variant&synonymous_variant&splice_region_variant&synonymous_variant&splice_region_variant&synonymous_variant	NM_001261463.1:c.4536C>T&NM_001322945.1:c.4428C>T&NM_006175.4:c.4431C>T&NM_198060.3:c.4536C>T&XM_005269864.1:c.4431C>T&XM_005269865.1:c.4428C>T&XM_005269866.1:c.4536C>T&XM_005269867.1:c.4224C>T	237	4	0.00085603	.&.&.&.&.&.&.&.	.&.&.&.&.&.&.&.	Hypertrophic Cardiomyopathy (HCM) Panel	Cardiology
10	115355382	G	A	['NRAP']	het	splice_region_variant&synonymous_variant&splice_region_variant&synonymous_variant&splice_region_variant&synonymous_variant&splice_region_variant&synonymous_variant&splice_region_variant&synonymous_variant&splice_region_variant&synonymous_variant&splice_region_variant&synonymous_variant&splice_region_variant&synonymous_variant	NM_001261463.1:c.4536C>T&NM_001322945.1:c.4428C>T&NM_006175.4:c.4431C>T&NM_198060.3:c.4536C>T&XM_005269864.1:c.4431C>T&XM_005269865.1:c.4428C>T&XM_005269866.1:c.4536C>T&XM_005269867.1:c.4224C>T	237	4	0.00085603	.&.&.&.&.&.&.&.	.&.&.&.&.&.&.&.	Cardiomyopathy Panel	Cardiology
10	115355382	G	A	['NRAP']	het	splice_region_variant&synonymous_variant&splice_region_variant&synonymous_variant&splice_region_variant&synonymous_variant&splice_region_variant&synonymous_variant&splice_region_variant&synonymous_variant&splice_region_variant&synonymous_variant&splice_region_variant&synonymous_variant&splice_region_variant&synonymous_variant	NM_001261463.1:c.4536C>T&NM_001322945.1:c.4428C>T&NM_006175.4:c.4431C>T&NM_198060.3:c.4536C>T&XM_005269864.1:c.4431C>T&XM_005269865.1:c.4428C>T&XM_005269866.1:c.4536C>T&XM_005269867.1:c.4224C>T	237	4	0.00085603	.&.&.&.&.&.&.&.	.&.&.&.&.&.&.&.	Aorta Panel	Cardiology
10	115355382	G	A	['NRAP']	het	splice_region_variant&synonymous_variant&splice_region_variant&synonymous_variant&splice_region_variant&synonymous_variant&splice_region_variant&synonymous_variant&splice_region_variant&synonymous_variant&splice_region_variant&synonymous_variant&splice_region_variant&synonymous_variant&splice_region_variant&synonymous_variant	NM_001261463.1:c.4536C>T&NM_001322945.1:c.4428C>T&NM_006175.4:c.4431C>T&NM_198060.3:c.4536C>T&XM_005269864.1:c.4431C>T&XM_005269865.1:c.4428C>T&XM_005269866.1:c.4536C>T&XM_005269867.1:c.4224C>T	237	4	0.00085603	.&.&.&.&.&.&.&.	.&.&.&.&.&.&.&.	Comprehensive Cardiology Panel	Cardiology
10	115355382	G	A	['NRAP']	het	splice_region_variant&synonymous_variant&splice_region_variant&synonymous_variant&splice_region_variant&synonymous_variant&splice_region_variant&synonymous_variant&splice_region_variant&synonymous_variant&splice_region_variant&synonymous_variant&splice_region_variant&synonymous_variant&splice_region_variant&synonymous_variant	NM_001261463.1:c.4536C>T&NM_001322945.1:c.4428C>T&NM_006175.4:c.4431C>T&NM_198060.3:c.4536C>T&XM_005269864.1:c.4431C>T&XM_005269865.1:c.4428C>T&XM_005269866.1:c.4536C>T&XM_005269867.1:c.4224C>T	237	4	0.00085603	.&.&.&.&.&.&.&.	.&.&.&.&.&.&.&.	Parkinson Disease Panel	Neurology
10	115355382	G	A	['NRAP']	het	splice_region_variant&synonymous_variant&splice_region_variant&synonymous_variant&splice_region_variant&synonymous_variant&splice_region_variant&synonymous_variant&splice_region_variant&synonymous_variant&splice_region_variant&synonymous_variant&splice_region_variant&synonymous_variant&splice_region_variant&synonymous_variant	NM_001261463.1:c.4536C>T&NM_001322945.1:c.4428C>T&NM_006175.4:c.4431C>T&NM_198060.3:c.4536C>T&XM_005269864.1:c.4431C>T&XM_005269865.1:c.4428C>T&XM_005269866.1:c.4536C>T&XM_005269867.1:c.4224C>T	237	4	0.00085603	.&.&.&.&.&.&.&.	.&.&.&.&.&.&.&.	Comprehensive Growth Disorders / Skeletal Dysplasias and Disorders Panel	Malformations
10	115355386	C	T	['NRAP']	het	missense_variant&missense_variant&missense_variant&missense_variant&missense_variant&missense_variant&missense_variant&missense_variant	NM_001261463.1:c.4532G>A&NM_001322945.1:c.4424G>A&NM_006175.4:c.4427G>A&NM_198060.3:c.4532G>A&XM_005269864.1:c.4427G>A&XM_005269865.1:c.4424G>A&XM_005269866.1:c.4532G>A&XM_005269867.1:c.4220G>A	1	0	4.0651e-06	deleterious(0)&.&deleterious(0)&deleterious(0)&.&.&.&.	probably_damaging(0.959)&.&possibly_damaging(0.854)&probably_damaging(0.91)&.&.&.&.	Macular Dystrophy Panel	Ophthalmology
10	115355386	C	T	['NRAP']	het	missense_variant&missense_variant&missense_variant&missense_variant&missense_variant&missense_variant&missense_variant&missense_variant	NM_001261463.1:c.4532G>A&NM_001322945.1:c.4424G>A&NM_006175.4:c.4427G>A&NM_198060.3:c.4532G>A&XM_005269864.1:c.4427G>A&XM_005269865.1:c.4424G>A&XM_005269866.1:c.4532G>A&XM_005269867.1:c.4220G>A	1	0	4.0651e-06	deleterious(0)&.&deleterious(0)&deleterious(0)&.&.&.&.	probably_damaging(0.959)&.&possibly_damaging(0.854)&probably_damaging(0.91)&.&.&.&.	Retinal Dystrophy Panel	Ophthalmology
10	115355386	C	T	['NRAP']	het	missense_variant&missense_variant&missense_variant&missense_variant&missense_variant&missense_variant&missense_variant&missense_variant	NM_001261463.1:c.4532G>A&NM_001322945.1:c.4424G>A&NM_006175.4:c.4427G>A&NM_198060.3:c.4532G>A&XM_005269864.1:c.4427G>A&XM_005269865.1:c.4424G>A&XM_005269866.1:c.4532G>A&XM_005269867.1:c.4220G>A	1	0	4.0651e-06	deleterious(0)&.&deleterious(0)&deleterious(0)&.&.&.&.	probably_damaging(0.959)&.&possibly_damaging(0.854)&probably_damaging(0.91)&.&.&.&.	NCSTN single gene test	Single gene tests
10	115355386	C	T	['NRAP']	het	missense_variant&missense_variant&missense_variant&missense_variant&missense_variant&missense_variant&missense_variant&missense_variant	NM_001261463.1:c.4532G>A&NM_001322945.1:c.4424G>A&NM_006175.4:c.4427G>A&NM_198060.3:c.4532G>A&XM_005269864.1:c.4427G>A&XM_005269865.1:c.4424G>A&XM_005269866.1:c.4532G>A&XM_005269867.1:c.4220G>A	1	0	4.0651e-06	deleterious(0)&.&deleterious(0)&deleterious(0)&.&.&.&.	probably_damaging(0.959)&.&possibly_damaging(0.854)&probably_damaging(0.91)&.&.&.&.	Metabolic Myopathy and Rhabdomyolysis Panel	Metabolic Disorders
10	115355386	C	T	['NRAP']	het	missense_variant&missense_variant&missense_variant&missense_variant&missense_variant&missense_variant&missense_variant&missense_variant	NM_001261463.1:c.4532G>A&NM_001322945.1:c.4424G>A&NM_006175.4:c.4427G>A&NM_198060.3:c.4532G>A&XM_005269864.1:c.4427G>A&XM_005269865.1:c.4424G>A&XM_005269866.1:c.4532G>A&XM_005269867.1:c.4220G>A	1	0	4.0651e-06	deleterious(0)&.&deleterious(0)&deleterious(0)&.&.&.&.	probably_damaging(0.959)&.&possibly_damaging(0.854)&probably_damaging(0.91)&.&.&.&.	Retinal Dystrophy Panel	Ophthalmology
10	115355386	C	T	['NRAP']	het	missense_variant&missense_variant&missense_variant&missense_variant&missense_variant&missense_variant&missense_variant&missense_variant	NM_001261463.1:c.4532G>A&NM_001322945.1:c.4424G>A&NM_006175.4:c.4427G>A&NM_198060.3:c.4532G>A&XM_005269864.1:c.4427G>A&XM_005269865.1:c.4424G>A&XM_005269866.1:c.4532G>A&XM_005269867.1:c.4220G>A	1	0	4.0651e-06	deleterious(0)&.&deleterious(0)&deleterious(0)&.&.&.&.	probably_damaging(0.959)&.&possibly_damaging(0.854)&probably_damaging(0.91)&.&.&.&.	Cardiomyopathy Panel	Cardiology
10	115355398	G	A	['NRAP']	het	missense_variant&missense_variant&missense_variant&missense_variant&missense_variant&missense_variant&missense_variant&missense_variant	NM_001261463.1:c.4520C>T&NM_001322945.1:c.4412C>T&NM_006175.4:c.4415C>T&NM_198060.3:c.4520C>T&XM_005269864.1:c.4415C>T&XM_005269865.1:c.4412C>T&XM_005269866.1:c.4520C>T&XM_005269867.1:c.4208C>T	8	0	3.2502e-05	deleterious(0.02)&.&deleterious(0.04)&deleterious(0.02)&.&.&.&.	possibly_damaging(0.496)&.&benign(0.306)&benign(0.432)&.&.&.&.	Comprehensive Muscular Dystrophy / Myopathy Panel	Neurology
10	115355398	G	A	['NRAP']	het	missense_variant&missense_variant&missense_variant&missense_variant&missense_variant&missense_variant&missense_variant&missense_variant	NM_001261463.1:c.4520C>T&NM_001322945.1:c.4412C>T&NM_006175.4:c.4415C>T&NM_198060.3:c.4520C>T&XM_005269864.1:c.4415C>T&XM_005269865.1:c.4412C>T&XM_005269866.1:c.4520C>T&XM_005269867.1:c.4208C>T	8	0	3.2502e-05	deleterious(0.02)&.&deleterious(0.04)&deleterious(0.02)&.&.&.&.	possibly_damaging(0.496)&.&benign(0.306)&benign(0.432)&.&.&.&.	Thrombocytopenia Panel	Hematology
10	115355400	A	C	['NRAP']	het	missense_variant&missense_variant&missense_variant&missense_variant&missense_variant&missense_variant&missense_variant&missense_variant	NM_001261463.1:c.4518T>G&NM_001322945.1:c.4410T>G&NM_006175.4:c.4413T>G&NM_198060.3:c.4518T>G&XM_005269864.1:c.4413T>G&XM_005269865.1:c.4410T>G&XM_005269866.1:c.4518T>G&XM_005269867.1:c.4206T>G	1	0	4.0624e-06	deleterious(0.01)&.&deleterious(0)&deleterious(0.01)&.&.&.&.	probably_damaging(0.999)&.&possibly_damaging(0.837)&possibly_damaging(0.899)&.&.&.&.	Long QT Syndrome (LQTS) Panel	Cardiology
10	115355407	C	T	['NRAP']	het	missense_variant&missense_variant&missense_variant&missense_variant&missense_variant&missense_variant&missense_variant&missense_variant	NM_001261463.1:c.4511G>A&NM_001322945.1:c.4403G>A&NM_006175.4:c.4406G>A&NM_198060.3:c.4511G>A&XM_005269864.1:c.4406G>A&XM_005269865.1:c.4403G>A&XM_005269866.1:c.4511G>A&XM_005269867.1:c.4199G>A	7	0	2.8438e-05	deleterious(0)&.&deleterious(0)&deleterious(0)&.&.&.&.	probably_damaging(1)&.&probably_damaging(0.969)&probably_damaging(0.982)&.&.&.&.	Ataxia Panel	Neurology
10	115355414	G	A	['NRAP']	het	stop_gained&stop_gained&stop_gained&stop_gained&stop_gained&stop_gained&stop_gained&stop_gained	NM_001261463.1:c.4504C>T&NM_001322945.1:c.4396C>T&NM_006175.4:c.4399C>T&NM_198060.3:c.4504C>T&XM_005269864.1:c.4399C>T&XM_005269865.1:c.4396C>T&XM_005269866.1:c.4504C>T&XM_005269867.1:c.4192C>T	95	0	0.00034277	.&.&.&.&.&.&.&.	.&.&.&.&.&.&.&.	Lysosomal Disorders and Mucopolysaccharidosis Panel	Metabolic Disorders
10	115355414	G	A	['NRAP']	het	stop_gained&stop_gained&stop_gained&stop_gained&stop_gained&stop_gained&stop_gained&stop_gained	NM_001261463.1:c.4504C>T&NM_001322945.1:c.4396C>T&NM_006175.4:c.4399C>T&NM_198060.3:c.4504C>T&XM_005269864.1:c.4399C>T&XM_005269865.1:c.4396C>T&XM_005269866.1:c.4504C>T&XM_005269867.1:c.4192C>T	95	0	0.00034277	.&.&.&.&.&.&.&.	.&.&.&.&.&.&.&.	Catecholaminergic Polymorphic Ventricular Tachycardia (CPVT) Panel	Cardiology
10	115355414	G	A	['NRAP']	het	stop_gained&stop_gained&stop_gained&stop_gained&stop_gained&stop_gained&stop_gained&stop_gained	NM_001261463.1:c.4504C>T&NM_001322945.1:c.4396C>T&NM_006175.4:c.4399C>T&NM_198060.3:c.4504C>T&XM_005269864.1:c.4399C>T&XM_005269865.1:c.4396C>T&XM_005269866.1:c.4504C>T&XM_005269867.1:c.4192C>T	95	0	0.00034277	.&.&.&.&.&.&.&.	.&.&.&.&.&.&.&.	Retinal Dystrophy Panel	Ophthalmology
10	115355414	G	A	['NRAP']	het	stop_gained&stop_gained&stop_gained&stop_gained&stop_gained&stop_gained&stop_gained&stop_gained	NM_001261463.1:c.4504C>T&NM_001322945.1:c.4396C>T&NM_006175.4:c.4399C>T&NM_198060.3:c.4504C>T&XM_005269864.1:c.4399C>T&XM_005269865.1:c.4396C>T&XM_005269866.1:c.4504C>T&XM_005269867.1:c.4192C>T	95	0	0.00034277	.&.&.&.&.&.&.&.	.&.&.&.&.&.&.&.	DPYD single gene test	Single gene tests
10	115355414	G	A	['NRAP']	het	stop_gained&stop_gained&stop_gained&stop_gained&stop_gained&stop_gained&stop_gained&stop_gained	NM_001261463.1:c.4504C>T&NM_001322945.1:c.4396C>T&NM_006175.4:c.4399C>T&NM_198060.3:c.4504C>T&XM_005269864.1:c.4399C>T&XM_005269865.1:c.4396C>T&XM_005269866.1:c.4504C>T&XM_005269867.1:c.4192C>T	95	0	0.00034277	.&.&.&.&.&.&.&.	.&.&.&.&.&.&.&.	Hyperparathyroidism Panel	Endocrinology
10	115355414	G	A	['NRAP']	het	stop_gained&stop_gained&stop_gained&stop_gained&stop_gained&stop_gained&stop_gained&stop_gained	NM_001261463.1:c.4504C>T&NM_001322945.1:c.4396C>T&NM_006175.4:c.4399C>T&NM_198060.3:c.4504C>T&XM_005269864.1:c.4399C>T&XM_005269865.1:c.4396C>T&XM_005269866.1:c.4504C>T&XM_005269867.1:c.4192C>T	95	0	0.00034277	.&.&.&.&.&.&.&.	.&.&.&.&.&.&.&.	Retinal Dystrophy Panel	Ophthalmology
10	115355414	G	A	['NRAP']	het	stop_gained&stop_gained&stop_gained&stop_gained&stop_gained&stop_gained&stop_gained&stop_gained	NM_001261463.1:c.4504C>T&NM_001322945.1:c.4396C>T&NM_006175.4:c.4399C>T&NM_198060.3:c.4504C>T&XM_005269864.1:c.4399C>T&XM_005269865.1:c.4396C>T&XM_005269866.1:c.4504C>T&XM_005269867.1:c.4192C>T	95	0	0.00034277	.&.&.&.&.&.&.&.	.&.&.&.&.&.&.&.	Cardiomyopathy Panel	Cardiology
10	115355414	G	A	['NRAP']	het	stop_gained&stop_gained&stop_gained&stop_gained&stop_gained&stop_gained&stop_gained&stop_gained	NM_001261463.1:c.4504C>T&NM_001322945.1:c.4396C>T&NM_006175.4:c.4399C>T&NM_198060.3:c.4504C>T&XM_005269864.1:c.4399C>T&XM_005269865.1:c.4396C>T&XM_005269866.1:c.4504C>T&XM_005269867.1:c.4192C>T	95	0	0.00034277	.&.&.&.&.&.&.&.	.&.&.&.&.&.&.&.	My Retina Tracker Panel	Ophthalmology
10	115355414	G	A	['NRAP']	het	stop_gained&stop_gained&stop_gained&stop_gained&stop_gained&stop_gained&stop_gained&stop_gained	NM_001261463.1:c.4504C>T&NM_001322945.1:c.4396C>T&NM_006175.4:c.4399C>T&NM_198060.3:c.4504C>T&XM_005269864.1:c.4399C>T&XM_005269865.1:c.4396C>T&XM_005269866.1:c.4504C>T&XM_005269867.1:c.4192C>T	95	0	0.00034277	.&.&.&.&.&.&.&.	.&.&.&.&.&.&.&.	Retinal Dystrophy Panel	Ophthalmology
10	115355414	G	A	['NRAP']	het	stop_gained&stop_gained&stop_gained&stop_gained&stop_gained&stop_gained&stop_gained&stop_gained	NM_001261463.1:c.4504C>T&NM_001322945.1:c.4396C>T&NM_006175.4:c.4399C>T&NM_198060.3:c.4504C>T&XM_005269864.1:c.4399C>T&XM_005269865.1:c.4396C>T&XM_005269866.1:c.4504C>T&XM_005269867.1:c.4192C>T	95	0	0.00034277	.&.&.&.&.&.&.&.	.&.&.&.&.&.&.&.	Primary Immunodeficiency Panel	Immunology
10	115355414	G	A	['NRAP']	het	stop_gained&stop_gained&stop_gained&stop_gained&stop_gained&stop_gained&stop_gained&stop_gained	NM_001261463.1:c.4504C>T&NM_001322945.1:c.4396C>T&NM_006175.4:c.4399C>T&NM_198060.3:c.4504C>T&XM_005269864.1:c.4399C>T&XM_005269865.1:c.4396C>T&XM_005269866.1:c.4504C>T&XM_005269867.1:c.4192C>T	95	0	0.00034277	.&.&.&.&.&.&.&.	.&.&.&.&.&.&.&.	Heterotaxy and Situs Inversus Panel (Cardiology)	Cardiology
10	115355414	G	A	['NRAP']	het	stop_gained&stop_gained&stop_gained&stop_gained&stop_gained&stop_gained&stop_gained&stop_gained	NM_001261463.1:c.4504C>T&NM_001322945.1:c.4396C>T&NM_006175.4:c.4399C>T&NM_198060.3:c.4504C>T&XM_005269864.1:c.4399C>T&XM_005269865.1:c.4396C>T&XM_005269866.1:c.4504C>T&XM_005269867.1:c.4192C>T	95	0	0.00034277	.&.&.&.&.&.&.&.	.&.&.&.&.&.&.&.	Comprehensive Epilepsy Panel	Neurology
10	115355414	G	A	['NRAP']	het	stop_gained&stop_gained&stop_gained&stop_gained&stop_gained&stop_gained&stop_gained&stop_gained	NM_001261463.1:c.4504C>T&NM_001322945.1:c.4396C>T&NM_006175.4:c.4399C>T&NM_198060.3:c.4504C>T&XM_005269864.1:c.4399C>T&XM_005269865.1:c.4396C>T&XM_005269866.1:c.4504C>T&XM_005269867.1:c.4192C>T	95	0	0.00034277	.&.&.&.&.&.&.&.	.&.&.&.&.&.&.&.	Ichthyosis Panel	Dermatology
10	115355414	G	A	['NRAP']	het	stop_gained&stop_gained&stop_gained&stop_gained&stop_gained&stop_gained&stop_gained&stop_gained	NM_001261463.1:c.4504C>T&NM_001322945.1:c.4396C>T&NM_006175.4:c.4399C>T&NM_198060.3:c.4504C>T&XM_005269864.1:c.4399C>T&XM_005269865.1:c.4396C>T&XM_005269866.1:c.4504C>T&XM_005269867.1:c.4192C>T	95	0	0.00034277	.&.&.&.&.&.&.&.	.&.&.&.&.&.&.&.	Aorta Panel	Cardiology
10	115355414	G	A	['NRAP']	het	stop_gained&stop_gained&stop_gained&stop_gained&stop_gained&stop_gained&stop_gained&stop_gained	NM_001261463.1:c.4504C>T&NM_001322945.1:c.4396C>T&NM_006175.4:c.4399C>T&NM_198060.3:c.4504C>T&XM_005269864.1:c.4399C>T&XM_005269865.1:c.4396C>T&XM_005269866.1:c.4504C>T&XM_005269867.1:c.4192C>T	95	0	0.00034277	.&.&.&.&.&.&.&.	.&.&.&.&.&.&.&.	Retinal Dystrophy Panel	Ophthalmology
10	115355414	G	A	['NRAP']	het	stop_gained&stop_gained&stop_gained&stop_gained&stop_gained&stop_gained&stop_gained&stop_gained	NM_001261463.1:c.4504C>T&NM_001322945.1:c.4396C>T&NM_006175.4:c.4399C>T&NM_198060.3:c.4504C>T&XM_005269864.1:c.4399C>T&XM_005269865.1:c.4396C>T&XM_005269866.1:c.4504C>T&XM_005269867.1:c.4192C>T	95	0	0.00034277	.&.&.&.&.&.&.&.	.&.&.&.&.&.&.&.	My Retina Tracker Panel	Ophthalmology
10	115355414	G	A	['NRAP']	het	stop_gained&stop_gained&stop_gained&stop_gained&stop_gained&stop_gained&stop_gained&stop_gained	NM_001261463.1:c.4504C>T&NM_001322945.1:c.4396C>T&NM_006175.4:c.4399C>T&NM_198060.3:c.4504C>T&XM_005269864.1:c.4399C>T&XM_005269865.1:c.4396C>T&XM_005269866.1:c.4504C>T&XM_005269867.1:c.4192C>T	95	0	0.00034277	.&.&.&.&.&.&.&.	.&.&.&.&.&.&.&.	Cardiomyopathy Panel	Cardiology
10	115355414	G	A	['NRAP']	het	stop_gained&stop_gained&stop_gained&stop_gained&stop_gained&stop_gained&stop_gained&stop_gained	NM_001261463.1:c.4504C>T&NM_001322945.1:c.4396C>T&NM_006175.4:c.4399C>T&NM_198060.3:c.4504C>T&XM_005269864.1:c.4399C>T&XM_005269865.1:c.4396C>T&XM_005269866.1:c.4504C>T&XM_005269867.1:c.4192C>T	95	0	0.00034277	.&.&.&.&.&.&.&.	.&.&.&.&.&.&.&.	Dilated Cardiomyopathy (DCM) Panel	Cardiology
10	115355414	G	A	['NRAP']	het	stop_gained&stop_gained&stop_gained&stop_gained&stop_gained&stop_gained&stop_gained&stop_gained	NM_001261463.1:c.4504C>T&NM_001322945.1:c.4396C>T&NM_006175.4:c.4399C>T&NM_198060.3:c.4504C>T&XM_005269864.1:c.4399C>T&XM_005269865.1:c.4396C>T&XM_005269866.1:c.4504C>T&XM_005269867.1:c.4192C>T	95	0	0.00034277	.&.&.&.&.&.&.&.	.&.&.&.&.&.&.&.	Comprehensive Cardiology Panel	Cardiology
10	115355414	G	A	['NRAP']	het	stop_gained&stop_gained&stop_gained&stop_gained&stop_gained&stop_gained&stop_gained&stop_gained	NM_001261463.1:c.4504C>T&NM_001322945.1:c.4396C>T&NM_006175.4:c.4399C>T&NM_198060.3:c.4504C>T&XM_005269864.1:c.4399C>T&XM_005269865.1:c.4396C>T&XM_005269866.1:c.4504C>T&XM_005269867.1:c.4192C>T	95	0	0.00034277	.&.&.&.&.&.&.&.	.&.&.&.&.&.&.&.	Hemolytic Uremic Syndrome Panel	Nephrology
10	115355414	G	A	['NRAP']	het	stop_gained&stop_gained&stop_gained&stop_gained&stop_gained&stop_gained&stop_gained&stop_gained	NM_001261463.1:c.4504C>T&NM_001322945.1:c.4396C>T&NM_006175.4:c.4399C>T&NM_198060.3:c.4504C>T&XM_005269864.1:c.4399C>T&XM_005269865.1:c.4396C>T&XM_005269866.1:c.4504C>T&XM_005269867.1:c.4192C>T	95	0	0.00034277	.&.&.&.&.&.&.&.	.&.&.&.&.&.&.&.	Aorta Panel	Cardiology
10	115355414	G	A	['NRAP']	het	stop_gained&stop_gained&stop_gained&stop_gained&stop_gained&stop_gained&stop_gained&stop_gained	NM_001261463.1:c.4504C>T&NM_001322945.1:c.4396C>T&NM_006175.4:c.4399C>T&NM_198060.3:c.4504C>T&XM_005269864.1:c.4399C>T&XM_005269865.1:c.4396C>T&XM_005269866.1:c.4504C>T&XM_005269867.1:c.4192C>T	95	0	0.00034277	.&.&.&.&.&.&.&.	.&.&.&.&.&.&.&.	Ataxia Panel	Neurology
10	115355414	G	A	['NRAP']	het	stop_gained&stop_gained&stop_gained&stop_gained&stop_gained&stop_gained&stop_gained&stop_gained	NM_001261463.1:c.4504C>T&NM_001322945.1:c.4396C>T&NM_006175.4:c.4399C>T&NM_198060.3:c.4504C>T&XM_005269864.1:c.4399C>T&XM_005269865.1:c.4396C>T&XM_005269866.1:c.4504C>T&XM_005269867.1:c.4192C>T	95	0	0.00034277	.&.&.&.&.&.&.&.	.&.&.&.&.&.&.&.	Primary Immunodeficiency Panel	Immunology
10	115355414	G	A	['NRAP']	het	stop_gained&stop_gained&stop_gained&stop_gained&stop_gained&stop_gained&stop_gained&stop_gained	NM_001261463.1:c.4504C>T&NM_001322945.1:c.4396C>T&NM_006175.4:c.4399C>T&NM_198060.3:c.4504C>T&XM_005269864.1:c.4399C>T&XM_005269865.1:c.4396C>T&XM_005269866.1:c.4504C>T&XM_005269867.1:c.4192C>T	95	0	0.00034277	.&.&.&.&.&.&.&.	.&.&.&.&.&.&.&.	Retinal Dystrophy Panel	Ophthalmology
10	115355414	G	A	['NRAP']	het	stop_gained&stop_gained&stop_gained&stop_gained&stop_gained&stop_gained&stop_gained&stop_gained	NM_001261463.1:c.4504C>T&NM_001322945.1:c.4396C>T&NM_006175.4:c.4399C>T&NM_198060.3:c.4504C>T&XM_005269864.1:c.4399C>T&XM_005269865.1:c.4396C>T&XM_005269866.1:c.4504C>T&XM_005269867.1:c.4192C>T	95	0	0.00034277	.&.&.&.&.&.&.&.	.&.&.&.&.&.&.&.	MYBPC3 single gene test	Single gene tests
10	115355414	G	A	['NRAP']	het	stop_gained&stop_gained&stop_gained&stop_gained&stop_gained&stop_gained&stop_gained&stop_gained	NM_001261463.1:c.4504C>T&NM_001322945.1:c.4396C>T&NM_006175.4:c.4399C>T&NM_198060.3:c.4504C>T&XM_005269864.1:c.4399C>T&XM_005269865.1:c.4396C>T&XM_005269866.1:c.4504C>T&XM_005269867.1:c.4192C>T	95	0	0.00034277	.&.&.&.&.&.&.&.	.&.&.&.&.&.&.&.	Retinal Dystrophy Panel	Ophthalmology
10	115355414	G	A	['NRAP']	het	stop_gained&stop_gained&stop_gained&stop_gained&stop_gained&stop_gained&stop_gained&stop_gained	NM_001261463.1:c.4504C>T&NM_001322945.1:c.4396C>T&NM_006175.4:c.4399C>T&NM_198060.3:c.4504C>T&XM_005269864.1:c.4399C>T&XM_005269865.1:c.4396C>T&XM_005269866.1:c.4504C>T&XM_005269867.1:c.4192C>T	95	0	0.00034277	.&.&.&.&.&.&.&.	.&.&.&.&.&.&.&.	Cardiomyopathy Panel	Cardiology
10	115355414	G	A	['NRAP']	het	stop_gained&stop_gained&stop_gained&stop_gained&stop_gained&stop_gained&stop_gained&stop_gained	NM_001261463.1:c.4504C>T&NM_001322945.1:c.4396C>T&NM_006175.4:c.4399C>T&NM_198060.3:c.4504C>T&XM_005269864.1:c.4399C>T&XM_005269865.1:c.4396C>T&XM_005269866.1:c.4504C>T&XM_005269867.1:c.4192C>T	95	0	0.00034277	.&.&.&.&.&.&.&.	.&.&.&.&.&.&.&.	Albinism Panel (Ophthalmology)	Ophthalmology
10	115355417	T	G	['NRAP']	het	missense_variant&missense_variant&missense_variant&missense_variant&missense_variant&missense_variant&missense_variant&missense_variant	NM_001261463.1:c.4501A>C&NM_001322945.1:c.4393A>C&NM_006175.4:c.4396A>C&NM_198060.3:c.4501A>C&XM_005269864.1:c.4396A>C&XM_005269865.1:c.4393A>C&XM_005269866.1:c.4501A>C&XM_005269867.1:c.4189A>C	12	0	4.3298000000000005e-05	deleterious(0.02)&.&deleterious(0.01)&deleterious(0.02)&.&.&.&.	benign(0.301)&.&benign(0.104)&benign(0.167)&.&.&.&.	Complement System Disorder Panel	Immunology
10	115355429	G	C	['NRAP']	het	missense_variant&missense_variant&missense_variant&missense_variant&missense_variant&missense_variant&missense_variant&missense_variant	NM_001261463.1:c.4489C>G&NM_001322945.1:c.4381C>G&NM_006175.4:c.4384C>G&NM_198060.3:c.4489C>G&XM_005269864.1:c.4384C>G&XM_005269865.1:c.4381C>G&XM_005269866.1:c.4489C>G&XM_005269867.1:c.4177C>G	71	0	0.00025615	tolerated(0.47)&.&tolerated(0.6)&tolerated(0.44)&.&.&.&.	possibly_damaging(0.812)&.&benign(0.045)&benign(0.075)&.&.&.&.	Dilated Cardiomyopathy (DCM) Panel	Cardiology
10	115355429	G	C	['NRAP']	het	missense_variant&missense_variant&missense_variant&missense_variant&missense_variant&missense_variant&missense_variant&missense_variant	NM_001261463.1:c.4489C>G&NM_001322945.1:c.4381C>G&NM_006175.4:c.4384C>G&NM_198060.3:c.4489C>G&XM_005269864.1:c.4384C>G&XM_005269865.1:c.4381C>G&XM_005269866.1:c.4489C>G&XM_005269867.1:c.4177C>G	71	0	0.00025615	tolerated(0.47)&.&tolerated(0.6)&tolerated(0.44)&.&.&.&.	possibly_damaging(0.812)&.&benign(0.045)&benign(0.075)&.&.&.&.	Hyperparathyroidism Panel	Endocrinology
10	115355429	G	C	['NRAP']	het	missense_variant&missense_variant&missense_variant&missense_variant&missense_variant&missense_variant&missense_variant&missense_variant	NM_001261463.1:c.4489C>G&NM_001322945.1:c.4381C>G&NM_006175.4:c.4384C>G&NM_198060.3:c.4489C>G&XM_005269864.1:c.4384C>G&XM_005269865.1:c.4381C>G&XM_005269866.1:c.4489C>G&XM_005269867.1:c.4177C>G	71	0	0.00025615	tolerated(0.47)&.&tolerated(0.6)&tolerated(0.44)&.&.&.&.	possibly_damaging(0.812)&.&benign(0.045)&benign(0.075)&.&.&.&.	Kallmann Syndrome Panel	Endocrinology
10	115355429	G	C	['NRAP']	het	missense_variant&missense_variant&missense_variant&missense_variant&missense_variant&missense_variant&missense_variant&missense_variant	NM_001261463.1:c.4489C>G&NM_001322945.1:c.4381C>G&NM_006175.4:c.4384C>G&NM_198060.3:c.4489C>G&XM_005269864.1:c.4384C>G&XM_005269865.1:c.4381C>G&XM_005269866.1:c.4489C>G&XM_005269867.1:c.4177C>G	71	0	0.00025615	tolerated(0.47)&.&tolerated(0.6)&tolerated(0.44)&.&.&.&.	possibly_damaging(0.812)&.&benign(0.045)&benign(0.075)&.&.&.&.	Hereditary Endocrine Cancer Panel	Hereditary Cancer
10	115355429	G	C	['NRAP']	het	missense_variant&missense_variant&missense_variant&missense_variant&missense_variant&missense_variant&missense_variant&missense_variant	NM_001261463.1:c.4489C>G&NM_001322945.1:c.4381C>G&NM_006175.4:c.4384C>G&NM_198060.3:c.4489C>G&XM_005269864.1:c.4384C>G&XM_005269865.1:c.4381C>G&XM_005269866.1:c.4489C>G&XM_005269867.1:c.4177C>G	71	0	0.00025615	tolerated(0.47)&.&tolerated(0.6)&tolerated(0.44)&.&.&.&.	possibly_damaging(0.812)&.&benign(0.045)&benign(0.075)&.&.&.&.	Ichthyosis Panel	Dermatology
10	115355429	G	C	['NRAP']	het	missense_variant&missense_variant&missense_variant&missense_variant&missense_variant&missense_variant&missense_variant&missense_variant	NM_001261463.1:c.4489C>G&NM_001322945.1:c.4381C>G&NM_006175.4:c.4384C>G&NM_198060.3:c.4489C>G&XM_005269864.1:c.4384C>G&XM_005269865.1:c.4381C>G&XM_005269866.1:c.4489C>G&XM_005269867.1:c.4177C>G	71	0	0.00025615	tolerated(0.47)&.&tolerated(0.6)&tolerated(0.44)&.&.&.&.	possibly_damaging(0.812)&.&benign(0.045)&benign(0.075)&.&.&.&.	Cardiomyopathy Panel	Cardiology
10	115355429	G	C	['NRAP']	het	missense_variant&missense_variant&missense_variant&missense_variant&missense_variant&missense_variant&missense_variant&missense_variant	NM_001261463.1:c.4489C>G&NM_001322945.1:c.4381C>G&NM_006175.4:c.4384C>G&NM_198060.3:c.4489C>G&XM_005269864.1:c.4384C>G&XM_005269865.1:c.4381C>G&XM_005269866.1:c.4489C>G&XM_005269867.1:c.4177C>G	71	0	0.00025615	tolerated(0.47)&.&tolerated(0.6)&tolerated(0.44)&.&.&.&.	possibly_damaging(0.812)&.&benign(0.045)&benign(0.075)&.&.&.&.	Migraine Panel	Neurology
10	115355429	G	C	['NRAP']	het	missense_variant&missense_variant&missense_variant&missense_variant&missense_variant&missense_variant&missense_variant&missense_variant	NM_001261463.1:c.4489C>G&NM_001322945.1:c.4381C>G&NM_006175.4:c.4384C>G&NM_198060.3:c.4489C>G&XM_005269864.1:c.4384C>G&XM_005269865.1:c.4381C>G&XM_005269866.1:c.4489C>G&XM_005269867.1:c.4177C>G	71	0	0.00025615	tolerated(0.47)&.&tolerated(0.6)&tolerated(0.44)&.&.&.&.	possibly_damaging(0.812)&.&benign(0.045)&benign(0.075)&.&.&.&.	MEN1 single gene test	Single gene tests
10	115355429	G	C	['NRAP']	het	missense_variant&missense_variant&missense_variant&missense_variant&missense_variant&missense_variant&missense_variant&missense_variant	NM_001261463.1:c.4489C>G&NM_001322945.1:c.4381C>G&NM_006175.4:c.4384C>G&NM_198060.3:c.4489C>G&XM_005269864.1:c.4384C>G&XM_005269865.1:c.4381C>G&XM_005269866.1:c.4489C>G&XM_005269867.1:c.4177C>G	71	0	0.00025615	tolerated(0.47)&.&tolerated(0.6)&tolerated(0.44)&.&.&.&.	possibly_damaging(0.812)&.&benign(0.045)&benign(0.075)&.&.&.&.	GNAS single gene test	Single gene tests
10	115355429	G	C	['NRAP']	het	missense_variant&missense_variant&missense_variant&missense_variant&missense_variant&missense_variant&missense_variant&missense_variant	NM_001261463.1:c.4489C>G&NM_001322945.1:c.4381C>G&NM_006175.4:c.4384C>G&NM_198060.3:c.4489C>G&XM_005269864.1:c.4384C>G&XM_005269865.1:c.4381C>G&XM_005269866.1:c.4489C>G&XM_005269867.1:c.4177C>G	71	0	0.00025615	tolerated(0.47)&.&tolerated(0.6)&tolerated(0.44)&.&.&.&.	possibly_damaging(0.812)&.&benign(0.045)&benign(0.075)&.&.&.&.	Comprehensive Pulmonology Panel	Pulmonology
10	115355429	G	C	['NRAP']	het	missense_variant&missense_variant&missense_variant&missense_variant&missense_variant&missense_variant&missense_variant&missense_variant	NM_001261463.1:c.4489C>G&NM_001322945.1:c.4381C>G&NM_006175.4:c.4384C>G&NM_198060.3:c.4489C>G&XM_005269864.1:c.4384C>G&XM_005269865.1:c.4381C>G&XM_005269866.1:c.4489C>G&XM_005269867.1:c.4177C>G	71	0	0.00025615	tolerated(0.47)&.&tolerated(0.6)&tolerated(0.44)&.&.&.&.	possibly_damaging(0.812)&.&benign(0.045)&benign(0.075)&.&.&.&.	Albinism Panel (Dermatology)	Dermatology
10	115355429	G	C	['NRAP']	het	missense_variant&missense_variant&missense_variant&missense_variant&missense_variant&missense_variant&missense_variant&missense_variant	NM_001261463.1:c.4489C>G&NM_001322945.1:c.4381C>G&NM_006175.4:c.4384C>G&NM_198060.3:c.4489C>G&XM_005269864.1:c.4384C>G&XM_005269865.1:c.4381C>G&XM_005269866.1:c.4489C>G&XM_005269867.1:c.4177C>G	71	0	0.00025615	tolerated(0.47)&.&tolerated(0.6)&tolerated(0.44)&.&.&.&.	possibly_damaging(0.812)&.&benign(0.045)&benign(0.075)&.&.&.&.	Central Hypoventilation and Apnea Panel	Pulmonology
10	115355429	G	C	['NRAP']	het	missense_variant&missense_variant&missense_variant&missense_variant&missense_variant&missense_variant&missense_variant&missense_variant	NM_001261463.1:c.4489C>G&NM_001322945.1:c.4381C>G&NM_006175.4:c.4384C>G&NM_198060.3:c.4489C>G&XM_005269864.1:c.4384C>G&XM_005269865.1:c.4381C>G&XM_005269866.1:c.4489C>G&XM_005269867.1:c.4177C>G	71	0	0.00025615	tolerated(0.47)&.&tolerated(0.6)&tolerated(0.44)&.&.&.&.	possibly_damaging(0.812)&.&benign(0.045)&benign(0.075)&.&.&.&.	Spastic Paraplegia Panel	Neurology
10	115355429	G	C	['NRAP']	het	missense_variant&missense_variant&missense_variant&missense_variant&missense_variant&missense_variant&missense_variant&missense_variant	NM_001261463.1:c.4489C>G&NM_001322945.1:c.4381C>G&NM_006175.4:c.4384C>G&NM_198060.3:c.4489C>G&XM_005269864.1:c.4384C>G&XM_005269865.1:c.4381C>G&XM_005269866.1:c.4489C>G&XM_005269867.1:c.4177C>G	71	0	0.00025615	tolerated(0.47)&.&tolerated(0.6)&tolerated(0.44)&.&.&.&.	possibly_damaging(0.812)&.&benign(0.045)&benign(0.075)&.&.&.&.	Hereditary Breast Cancer High Risk Panel	Hereditary Cancer
10	115355429	G	C	['NRAP']	het	missense_variant&missense_variant&missense_variant&missense_variant&missense_variant&missense_variant&missense_variant&missense_variant	NM_001261463.1:c.4489C>G&NM_001322945.1:c.4381C>G&NM_006175.4:c.4384C>G&NM_198060.3:c.4489C>G&XM_005269864.1:c.4384C>G&XM_005269865.1:c.4381C>G&XM_005269866.1:c.4489C>G&XM_005269867.1:c.4177C>G	71	0	0.00025615	tolerated(0.47)&.&tolerated(0.6)&tolerated(0.44)&.&.&.&.	possibly_damaging(0.812)&.&benign(0.045)&benign(0.075)&.&.&.&.	Retinal Dystrophy Panel	Ophthalmology
10	115355429	G	C	['NRAP']	het	missense_variant&missense_variant&missense_variant&missense_variant&missense_variant&missense_variant&missense_variant&missense_variant	NM_001261463.1:c.4489C>G&NM_001322945.1:c.4381C>G&NM_006175.4:c.4384C>G&NM_198060.3:c.4489C>G&XM_005269864.1:c.4384C>G&XM_005269865.1:c.4381C>G&XM_005269866.1:c.4489C>G&XM_005269867.1:c.4177C>G	71	0	0.00025615	tolerated(0.47)&.&tolerated(0.6)&tolerated(0.44)&.&.&.&.	possibly_damaging(0.812)&.&benign(0.045)&benign(0.075)&.&.&.&.	FH single gene test	Single gene tests
10	115355429	G	C	['NRAP']	het	missense_variant&missense_variant&missense_variant&missense_variant&missense_variant&missense_variant&missense_variant&missense_variant	NM_001261463.1:c.4489C>G&NM_001322945.1:c.4381C>G&NM_006175.4:c.4384C>G&NM_198060.3:c.4489C>G&XM_005269864.1:c.4384C>G&XM_005269865.1:c.4381C>G&XM_005269866.1:c.4489C>G&XM_005269867.1:c.4177C>G	71	0	0.00025615	tolerated(0.47)&.&tolerated(0.6)&tolerated(0.44)&.&.&.&.	possibly_damaging(0.812)&.&benign(0.045)&benign(0.075)&.&.&.&.	Long QT Syndrome (LQTS) Panel	Cardiology
10	115355429	G	C	['NRAP']	het	missense_variant&missense_variant&missense_variant&missense_variant&missense_variant&missense_variant&missense_variant&missense_variant	NM_001261463.1:c.4489C>G&NM_001322945.1:c.4381C>G&NM_006175.4:c.4384C>G&NM_198060.3:c.4489C>G&XM_005269864.1:c.4384C>G&XM_005269865.1:c.4381C>G&XM_005269866.1:c.4489C>G&XM_005269867.1:c.4177C>G	71	0	0.00025615	tolerated(0.47)&.&tolerated(0.6)&tolerated(0.44)&.&.&.&.	possibly_damaging(0.812)&.&benign(0.045)&benign(0.075)&.&.&.&.	FLCN single gene test	Single gene tests
10	115355429	G	C	['NRAP']	het	missense_variant&missense_variant&missense_variant&missense_variant&missense_variant&missense_variant&missense_variant&missense_variant	NM_001261463.1:c.4489C>G&NM_001322945.1:c.4381C>G&NM_006175.4:c.4384C>G&NM_198060.3:c.4489C>G&XM_005269864.1:c.4384C>G&XM_005269865.1:c.4381C>G&XM_005269866.1:c.4489C>G&XM_005269867.1:c.4177C>G	71	0	0.00025615	tolerated(0.47)&.&tolerated(0.6)&tolerated(0.44)&.&.&.&.	possibly_damaging(0.812)&.&benign(0.045)&benign(0.075)&.&.&.&.	Hereditary Melanoma and Skin Cancer Panel (Dermatology)	Dermatology
10	115355429	G	C	['NRAP']	het	missense_variant&missense_variant&missense_variant&missense_variant&missense_variant&missense_variant&missense_variant&missense_variant	NM_001261463.1:c.4489C>G&NM_001322945.1:c.4381C>G&NM_006175.4:c.4384C>G&NM_198060.3:c.4489C>G&XM_005269864.1:c.4384C>G&XM_005269865.1:c.4381C>G&XM_005269866.1:c.4489C>G&XM_005269867.1:c.4177C>G	71	0	0.00025615	tolerated(0.47)&.&tolerated(0.6)&tolerated(0.44)&.&.&.&.	possibly_damaging(0.812)&.&benign(0.045)&benign(0.075)&.&.&.&.	Hereditary Colorectal Cancer Panel	Hereditary Cancer
10	115355429	G	C	['NRAP']	het	missense_variant&missense_variant&missense_variant&missense_variant&missense_variant&missense_variant&missense_variant&missense_variant	NM_001261463.1:c.4489C>G&NM_001322945.1:c.4381C>G&NM_006175.4:c.4384C>G&NM_198060.3:c.4489C>G&XM_005269864.1:c.4384C>G&XM_005269865.1:c.4381C>G&XM_005269866.1:c.4489C>G&XM_005269867.1:c.4177C>G	71	0	0.00025615	tolerated(0.47)&.&tolerated(0.6)&tolerated(0.44)&.&.&.&.	possibly_damaging(0.812)&.&benign(0.045)&benign(0.075)&.&.&.&.	FGFR1 single gene test	Single gene tests
10	115355432	C	T	['NRAP']	het	missense_variant&missense_variant&missense_variant&missense_variant&missense_variant&missense_variant&missense_variant&missense_variant	NM_001261463.1:c.4486G>A&NM_001322945.1:c.4378G>A&NM_006175.4:c.4381G>A&NM_198060.3:c.4486G>A&XM_005269864.1:c.4381G>A&XM_005269865.1:c.4378G>A&XM_005269866.1:c.4486G>A&XM_005269867.1:c.4174G>A	31	0	0.00012590000000000002	deleterious(0)&.&deleterious(0)&deleterious(0)&.&.&.&.	probably_damaging(0.999)&.&probably_damaging(0.988)&probably_damaging(0.993)&.&.&.&.	Autoinflammatory Syndrome Panel	Immunology
10	115355444	T	C	['NRAP']	het	missense_variant&missense_variant&missense_variant&missense_variant&missense_variant&missense_variant&missense_variant&missense_variant	NM_001261463.1:c.4474A>G&NM_001322945.1:c.4366A>G&NM_006175.4:c.4369A>G&NM_198060.3:c.4474A>G&XM_005269864.1:c.4369A>G&XM_005269865.1:c.4366A>G&XM_005269866.1:c.4474A>G&XM_005269867.1:c.4162A>G	1	0	3.2302e-05	tolerated(0.22)&.&tolerated(0.28)&tolerated(0.22)&.&.&.&.	possibly_damaging(0.61)&.&probably_damaging(0.999)&probably_damaging(0.997)&.&.&.&.	Retinal Dystrophy Panel	Ophthalmology
10	115355462	C	T	['NRAP']	het	missense_variant&missense_variant&missense_variant&missense_variant&missense_variant&missense_variant&missense_variant&missense_variant	NM_001261463.1:c.4456G>A&NM_001322945.1:c.4348G>A&NM_006175.4:c.4351G>A&NM_198060.3:c.4456G>A&XM_005269864.1:c.4351G>A&XM_005269865.1:c.4348G>A&XM_005269866.1:c.4456G>A&XM_005269867.1:c.4144G>A	11	0	4.4708999999999995e-05	tolerated(0.69)&.&tolerated(0.78)&tolerated(0.71)&.&.&.&.	possibly_damaging(0.475)&.&benign(0.009)&benign(0.003)&.&.&.&.	Hypertrophic Cardiomyopathy (HCM) Panel	Cardiology
10	115355479	T	C	['NRAP']	het	missense_variant&missense_variant&missense_variant&missense_variant&missense_variant&missense_variant&missense_variant&missense_variant	NM_001261463.1:c.4439A>G&NM_001322945.1:c.4331A>G&NM_006175.4:c.4334A>G&NM_198060.3:c.4439A>G&XM_005269864.1:c.4334A>G&XM_005269865.1:c.4331A>G&XM_005269866.1:c.4439A>G&XM_005269867.1:c.4127A>G	14	0	5.0595e-05	deleterious(0)&.&deleterious(0)&deleterious(0)&.&.&.&.	probably_damaging(0.992)&.&probably_damaging(0.993)&probably_damaging(0.979)&.&.&.&.	Comprehensive Cardiology Panel	Cardiology
10	115355485	C	T	['NRAP']	het	missense_variant&splice_region_variant&missense_variant&splice_region_variant&missense_variant&splice_region_variant&missense_variant&splice_region_variant&missense_variant&splice_region_variant&missense_variant&splice_region_variant&missense_variant&splice_region_variant&missense_variant&splice_region_variant	NM_001261463.1:c.4433G>A&NM_001322945.1:c.4325G>A&NM_006175.4:c.4328G>A&NM_198060.3:c.4433G>A&XM_005269864.1:c.4328G>A&XM_005269865.1:c.4325G>A&XM_005269866.1:c.4433G>A&XM_005269867.1:c.4121G>A	106	0	0.00038356	tolerated(0.14)&.&tolerated(0.15)&tolerated(0.14)&.&.&.&.	benign(0.099)&.&probably_damaging(0.993)&probably_damaging(0.98)&.&.&.&.	Abnormal Genitalia/ Disorders of Sex Development Panel	Endocrinology
10	115355485	C	T	['NRAP']	het	missense_variant&splice_region_variant&missense_variant&splice_region_variant&missense_variant&splice_region_variant&missense_variant&splice_region_variant&missense_variant&splice_region_variant&missense_variant&splice_region_variant&missense_variant&splice_region_variant&missense_variant&splice_region_variant	NM_001261463.1:c.4433G>A&NM_001322945.1:c.4325G>A&NM_006175.4:c.4328G>A&NM_198060.3:c.4433G>A&XM_005269864.1:c.4328G>A&XM_005269865.1:c.4325G>A&XM_005269866.1:c.4433G>A&XM_005269867.1:c.4121G>A	106	0	0.00038356	tolerated(0.14)&.&tolerated(0.15)&tolerated(0.14)&.&.&.&.	benign(0.099)&.&probably_damaging(0.993)&probably_damaging(0.98)&.&.&.&.	Cardiomyopathy Panel	Cardiology
10	115355485	C	T	['NRAP']	het	missense_variant&splice_region_variant&missense_variant&splice_region_variant&missense_variant&splice_region_variant&missense_variant&splice_region_variant&missense_variant&splice_region_variant&missense_variant&splice_region_variant&missense_variant&splice_region_variant&missense_variant&splice_region_variant	NM_001261463.1:c.4433G>A&NM_001322945.1:c.4325G>A&NM_006175.4:c.4328G>A&NM_198060.3:c.4433G>A&XM_005269864.1:c.4328G>A&XM_005269865.1:c.4325G>A&XM_005269866.1:c.4433G>A&XM_005269867.1:c.4121G>A	106	0	0.00038356	tolerated(0.14)&.&tolerated(0.15)&tolerated(0.14)&.&.&.&.	benign(0.099)&.&probably_damaging(0.993)&probably_damaging(0.98)&.&.&.&.	Comprehensive Hearing Loss and Deafness Panel	Ear-nose-throat
10	115355485	C	T	['NRAP']	het	missense_variant&splice_region_variant&missense_variant&splice_region_variant&missense_variant&splice_region_variant&missense_variant&splice_region_variant&missense_variant&splice_region_variant&missense_variant&splice_region_variant&missense_variant&splice_region_variant&missense_variant&splice_region_variant	NM_001261463.1:c.4433G>A&NM_001322945.1:c.4325G>A&NM_006175.4:c.4328G>A&NM_198060.3:c.4433G>A&XM_005269864.1:c.4328G>A&XM_005269865.1:c.4325G>A&XM_005269866.1:c.4433G>A&XM_005269867.1:c.4121G>A	106	0	0.00038356	tolerated(0.14)&.&tolerated(0.15)&tolerated(0.14)&.&.&.&.	benign(0.099)&.&probably_damaging(0.993)&probably_damaging(0.98)&.&.&.&.	Epidermolysis Bullosa Panel	Dermatology
10	115355485	C	T	['NRAP']	het	missense_variant&splice_region_variant&missense_variant&splice_region_variant&missense_variant&splice_region_variant&missense_variant&splice_region_variant&missense_variant&splice_region_variant&missense_variant&splice_region_variant&missense_variant&splice_region_variant&missense_variant&splice_region_variant	NM_001261463.1:c.4433G>A&NM_001322945.1:c.4325G>A&NM_006175.4:c.4328G>A&NM_198060.3:c.4433G>A&XM_005269864.1:c.4328G>A&XM_005269865.1:c.4325G>A&XM_005269866.1:c.4433G>A&XM_005269867.1:c.4121G>A	106	0	0.00038356	tolerated(0.14)&.&tolerated(0.15)&tolerated(0.14)&.&.&.&.	benign(0.099)&.&probably_damaging(0.993)&probably_damaging(0.98)&.&.&.&.	Peroxisomal Disorders Panel	Metabolic Disorders
10	115355485	C	T	['NRAP']	het	missense_variant&splice_region_variant&missense_variant&splice_region_variant&missense_variant&splice_region_variant&missense_variant&splice_region_variant&missense_variant&splice_region_variant&missense_variant&splice_region_variant&missense_variant&splice_region_variant&missense_variant&splice_region_variant	NM_001261463.1:c.4433G>A&NM_001322945.1:c.4325G>A&NM_006175.4:c.4328G>A&NM_198060.3:c.4433G>A&XM_005269864.1:c.4328G>A&XM_005269865.1:c.4325G>A&XM_005269866.1:c.4433G>A&XM_005269867.1:c.4121G>A	106	0	0.00038356	tolerated(0.14)&.&tolerated(0.15)&tolerated(0.14)&.&.&.&.	benign(0.099)&.&probably_damaging(0.993)&probably_damaging(0.98)&.&.&.&.	Beyond Paediatric Epilepsy Panel	Neurology
10	115355485	C	T	['NRAP']	het	missense_variant&splice_region_variant&missense_variant&splice_region_variant&missense_variant&splice_region_variant&missense_variant&splice_region_variant&missense_variant&splice_region_variant&missense_variant&splice_region_variant&missense_variant&splice_region_variant&missense_variant&splice_region_variant	NM_001261463.1:c.4433G>A&NM_001322945.1:c.4325G>A&NM_006175.4:c.4328G>A&NM_198060.3:c.4433G>A&XM_005269864.1:c.4328G>A&XM_005269865.1:c.4325G>A&XM_005269866.1:c.4433G>A&XM_005269867.1:c.4121G>A	106	0	0.00038356	tolerated(0.14)&.&tolerated(0.15)&tolerated(0.14)&.&.&.&.	benign(0.099)&.&probably_damaging(0.993)&probably_damaging(0.98)&.&.&.&.	IGHMBP2 single gene test	Single gene tests
10	115355485	C	T	['NRAP']	het	missense_variant&splice_region_variant&missense_variant&splice_region_variant&missense_variant&splice_region_variant&missense_variant&splice_region_variant&missense_variant&splice_region_variant&missense_variant&splice_region_variant&missense_variant&splice_region_variant&missense_variant&splice_region_variant	NM_001261463.1:c.4433G>A&NM_001322945.1:c.4325G>A&NM_006175.4:c.4328G>A&NM_198060.3:c.4433G>A&XM_005269864.1:c.4328G>A&XM_005269865.1:c.4325G>A&XM_005269866.1:c.4433G>A&XM_005269867.1:c.4121G>A	106	0	0.00038356	tolerated(0.14)&.&tolerated(0.15)&tolerated(0.14)&.&.&.&.	benign(0.099)&.&probably_damaging(0.993)&probably_damaging(0.98)&.&.&.&.	MODY Panel	Endocrinology
10	115355485	C	T	['NRAP']	het	missense_variant&splice_region_variant&missense_variant&splice_region_variant&missense_variant&splice_region_variant&missense_variant&splice_region_variant&missense_variant&splice_region_variant&missense_variant&splice_region_variant&missense_variant&splice_region_variant&missense_variant&splice_region_variant	NM_001261463.1:c.4433G>A&NM_001322945.1:c.4325G>A&NM_006175.4:c.4328G>A&NM_198060.3:c.4433G>A&XM_005269864.1:c.4328G>A&XM_005269865.1:c.4325G>A&XM_005269866.1:c.4433G>A&XM_005269867.1:c.4121G>A	106	0	0.00038356	tolerated(0.14)&.&tolerated(0.15)&tolerated(0.14)&.&.&.&.	benign(0.099)&.&probably_damaging(0.993)&probably_damaging(0.98)&.&.&.&.	3-M Syndrome / Primordial Dwarfism Panel	Malformations
10	115355485	C	T	['NRAP']	het	missense_variant&splice_region_variant&missense_variant&splice_region_variant&missense_variant&splice_region_variant&missense_variant&splice_region_variant&missense_variant&splice_region_variant&missense_variant&splice_region_variant&missense_variant&splice_region_variant&missense_variant&splice_region_variant	NM_001261463.1:c.4433G>A&NM_001322945.1:c.4325G>A&NM_006175.4:c.4328G>A&NM_198060.3:c.4433G>A&XM_005269864.1:c.4328G>A&XM_005269865.1:c.4325G>A&XM_005269866.1:c.4433G>A&XM_005269867.1:c.4121G>A	106	0	0.00038356	tolerated(0.14)&.&tolerated(0.15)&tolerated(0.14)&.&.&.&.	benign(0.099)&.&probably_damaging(0.993)&probably_damaging(0.98)&.&.&.&.	Nephronophthisis Panel	Nephrology
10	115355485	C	T	['NRAP']	het	missense_variant&splice_region_variant&missense_variant&splice_region_variant&missense_variant&splice_region_variant&missense_variant&splice_region_variant&missense_variant&splice_region_variant&missense_variant&splice_region_variant&missense_variant&splice_region_variant&missense_variant&splice_region_variant	NM_001261463.1:c.4433G>A&NM_001322945.1:c.4325G>A&NM_006175.4:c.4328G>A&NM_198060.3:c.4433G>A&XM_005269864.1:c.4328G>A&XM_005269865.1:c.4325G>A&XM_005269866.1:c.4433G>A&XM_005269867.1:c.4121G>A	106	0	0.00038356	tolerated(0.14)&.&tolerated(0.15)&tolerated(0.14)&.&.&.&.	benign(0.099)&.&probably_damaging(0.993)&probably_damaging(0.98)&.&.&.&.	Pseudohypoaldosteronism Panel	Nephrology
10	115355485	C	T	['NRAP']	het	missense_variant&splice_region_variant&missense_variant&splice_region_variant&missense_variant&splice_region_variant&missense_variant&splice_region_variant&missense_variant&splice_region_variant&missense_variant&splice_region_variant&missense_variant&splice_region_variant&missense_variant&splice_region_variant	NM_001261463.1:c.4433G>A&NM_001322945.1:c.4325G>A&NM_006175.4:c.4328G>A&NM_198060.3:c.4433G>A&XM_005269864.1:c.4328G>A&XM_005269865.1:c.4325G>A&XM_005269866.1:c.4433G>A&XM_005269867.1:c.4121G>A	106	0	0.00038356	tolerated(0.14)&.&tolerated(0.15)&tolerated(0.14)&.&.&.&.	benign(0.099)&.&probably_damaging(0.993)&probably_damaging(0.98)&.&.&.&.	Stickler Syndrome Panel (Ophthalmology)	Ophthalmology
10	115355485	C	T	['NRAP']	het	missense_variant&splice_region_variant&missense_variant&splice_region_variant&missense_variant&splice_region_variant&missense_variant&splice_region_variant&missense_variant&splice_region_variant&missense_variant&splice_region_variant&missense_variant&splice_region_variant&missense_variant&splice_region_variant	NM_001261463.1:c.4433G>A&NM_001322945.1:c.4325G>A&NM_006175.4:c.4328G>A&NM_198060.3:c.4433G>A&XM_005269864.1:c.4328G>A&XM_005269865.1:c.4325G>A&XM_005269866.1:c.4433G>A&XM_005269867.1:c.4121G>A	106	0	0.00038356	tolerated(0.14)&.&tolerated(0.15)&tolerated(0.14)&.&.&.&.	benign(0.099)&.&probably_damaging(0.993)&probably_damaging(0.98)&.&.&.&.	Comprehensive Muscular Dystrophy / Myopathy Panel	Neurology
10	115355485	C	T	['NRAP']	het	missense_variant&splice_region_variant&missense_variant&splice_region_variant&missense_variant&splice_region_variant&missense_variant&splice_region_variant&missense_variant&splice_region_variant&missense_variant&splice_region_variant&missense_variant&splice_region_variant&missense_variant&splice_region_variant	NM_001261463.1:c.4433G>A&NM_001322945.1:c.4325G>A&NM_006175.4:c.4328G>A&NM_198060.3:c.4433G>A&XM_005269864.1:c.4328G>A&XM_005269865.1:c.4325G>A&XM_005269866.1:c.4433G>A&XM_005269867.1:c.4121G>A	106	0	0.00038356	tolerated(0.14)&.&tolerated(0.15)&tolerated(0.14)&.&.&.&.	benign(0.099)&.&probably_damaging(0.993)&probably_damaging(0.98)&.&.&.&.	Retinal Dystrophy Panel	Ophthalmology
10	115355485	C	T	['NRAP']	het	missense_variant&splice_region_variant&missense_variant&splice_region_variant&missense_variant&splice_region_variant&missense_variant&splice_region_variant&missense_variant&splice_region_variant&missense_variant&splice_region_variant&missense_variant&splice_region_variant&missense_variant&splice_region_variant	NM_001261463.1:c.4433G>A&NM_001322945.1:c.4325G>A&NM_006175.4:c.4328G>A&NM_198060.3:c.4433G>A&XM_005269864.1:c.4328G>A&XM_005269865.1:c.4325G>A&XM_005269866.1:c.4433G>A&XM_005269867.1:c.4121G>A	106	0	0.00038356	tolerated(0.14)&.&tolerated(0.15)&tolerated(0.14)&.&.&.&.	benign(0.099)&.&probably_damaging(0.993)&probably_damaging(0.98)&.&.&.&.	Retinal Dystrophy Panel	Ophthalmology
10	115355485	C	T	['NRAP']	het	missense_variant&splice_region_variant&missense_variant&splice_region_variant&missense_variant&splice_region_variant&missense_variant&splice_region_variant&missense_variant&splice_region_variant&missense_variant&splice_region_variant&missense_variant&splice_region_variant&missense_variant&splice_region_variant	NM_001261463.1:c.4433G>A&NM_001322945.1:c.4325G>A&NM_006175.4:c.4328G>A&NM_198060.3:c.4433G>A&XM_005269864.1:c.4328G>A&XM_005269865.1:c.4325G>A&XM_005269866.1:c.4433G>A&XM_005269867.1:c.4121G>A	106	0	0.00038356	tolerated(0.14)&.&tolerated(0.15)&tolerated(0.14)&.&.&.&.	benign(0.099)&.&probably_damaging(0.993)&probably_damaging(0.98)&.&.&.&.	Retinal Dystrophy Panel	Ophthalmology
10	115355485	C	T	['NRAP']	het	missense_variant&splice_region_variant&missense_variant&splice_region_variant&missense_variant&splice_region_variant&missense_variant&splice_region_variant&missense_variant&splice_region_variant&missense_variant&splice_region_variant&missense_variant&splice_region_variant&missense_variant&splice_region_variant	NM_001261463.1:c.4433G>A&NM_001322945.1:c.4325G>A&NM_006175.4:c.4328G>A&NM_198060.3:c.4433G>A&XM_005269864.1:c.4328G>A&XM_005269865.1:c.4325G>A&XM_005269866.1:c.4433G>A&XM_005269867.1:c.4121G>A	106	0	0.00038356	tolerated(0.14)&.&tolerated(0.15)&tolerated(0.14)&.&.&.&.	benign(0.099)&.&probably_damaging(0.993)&probably_damaging(0.98)&.&.&.&.	CACNA1A single gene test	Single gene tests
10	115355485	C	T	['NRAP']	het	missense_variant&splice_region_variant&missense_variant&splice_region_variant&missense_variant&splice_region_variant&missense_variant&splice_region_variant&missense_variant&splice_region_variant&missense_variant&splice_region_variant&missense_variant&splice_region_variant&missense_variant&splice_region_variant	NM_001261463.1:c.4433G>A&NM_001322945.1:c.4325G>A&NM_006175.4:c.4328G>A&NM_198060.3:c.4433G>A&XM_005269864.1:c.4328G>A&XM_005269865.1:c.4325G>A&XM_005269866.1:c.4433G>A&XM_005269867.1:c.4121G>A	106	0	0.00038356	tolerated(0.14)&.&tolerated(0.15)&tolerated(0.14)&.&.&.&.	benign(0.099)&.&probably_damaging(0.993)&probably_damaging(0.98)&.&.&.&.	Retinal Dystrophy Panel	Ophthalmology
10	115355485	C	T	['NRAP']	het	missense_variant&splice_region_variant&missense_variant&splice_region_variant&missense_variant&splice_region_variant&missense_variant&splice_region_variant&missense_variant&splice_region_variant&missense_variant&splice_region_variant&missense_variant&splice_region_variant&missense_variant&splice_region_variant	NM_001261463.1:c.4433G>A&NM_001322945.1:c.4325G>A&NM_006175.4:c.4328G>A&NM_198060.3:c.4433G>A&XM_005269864.1:c.4328G>A&XM_005269865.1:c.4325G>A&XM_005269866.1:c.4433G>A&XM_005269867.1:c.4121G>A	106	0	0.00038356	tolerated(0.14)&.&tolerated(0.15)&tolerated(0.14)&.&.&.&.	benign(0.099)&.&probably_damaging(0.993)&probably_damaging(0.98)&.&.&.&.	Retinal Dystrophy Panel	Ophthalmology
10	115355486	G	A	['NRAP']	het	missense_variant&splice_region_variant&missense_variant&splice_region_variant&missense_variant&splice_region_variant&missense_variant&splice_region_variant&missense_variant&splice_region_variant&missense_variant&splice_region_variant&missense_variant&splice_region_variant&missense_variant&splice_region_variant	NM_001261463.1:c.4432C>T&NM_001322945.1:c.4324C>T&NM_006175.4:c.4327C>T&NM_198060.3:c.4432C>T&XM_005269864.1:c.4327C>T&XM_005269865.1:c.4324C>T&XM_005269866.1:c.4432C>T&XM_005269867.1:c.4120C>T	9	0	3.6714e-05	deleterious(0)&.&deleterious(0)&deleterious(0)&.&.&.&.	probably_damaging(0.944)&.&probably_damaging(0.993)&probably_damaging(0.98)&.&.&.&.	Hypertrophic Cardiomyopathy (HCM) Panel	Cardiology
10	115356904	TG	T	['NRAP']	het	frameshift_variant&frameshift_variant&frameshift_variant&frameshift_variant&frameshift_variant&frameshift_variant&frameshift_variant&frameshift_variant	NM_001261463.1:c.4371del&NM_001322945.1:c.4263del&NM_006175.4:c.4266del&NM_198060.3:c.4371del&XM_005269864.1:c.4266del&XM_005269865.1:c.4263del&XM_005269866.1:c.4371del&XM_005269867.1:c.4059del	100	0	0.00036072	.&.&.&.&.&.&.&.	.&.&.&.&.&.&.&.	Comprehensive Cardiology Panel	Cardiology
10	115356904	TG	T	['NRAP']	het	frameshift_variant&frameshift_variant&frameshift_variant&frameshift_variant&frameshift_variant&frameshift_variant&frameshift_variant&frameshift_variant	NM_001261463.1:c.4371del&NM_001322945.1:c.4263del&NM_006175.4:c.4266del&NM_198060.3:c.4371del&XM_005269864.1:c.4266del&XM_005269865.1:c.4263del&XM_005269866.1:c.4371del&XM_005269867.1:c.4059del	100	0	0.00036072	.&.&.&.&.&.&.&.	.&.&.&.&.&.&.&.	Hereditary Breast Cancer High Risk Panel	Hereditary Cancer
10	115356904	TG	T	['NRAP']	het	frameshift_variant&frameshift_variant&frameshift_variant&frameshift_variant&frameshift_variant&frameshift_variant&frameshift_variant&frameshift_variant	NM_001261463.1:c.4371del&NM_001322945.1:c.4263del&NM_006175.4:c.4266del&NM_198060.3:c.4371del&XM_005269864.1:c.4266del&XM_005269865.1:c.4263del&XM_005269866.1:c.4371del&XM_005269867.1:c.4059del	100	0	0.00036072	.&.&.&.&.&.&.&.	.&.&.&.&.&.&.&.	Long QT Syndrome (LQTS) Panel	Cardiology
10	115356904	TG	T	['NRAP']	het	frameshift_variant&frameshift_variant&frameshift_variant&frameshift_variant&frameshift_variant&frameshift_variant&frameshift_variant&frameshift_variant	NM_001261463.1:c.4371del&NM_001322945.1:c.4263del&NM_006175.4:c.4266del&NM_198060.3:c.4371del&XM_005269864.1:c.4266del&XM_005269865.1:c.4263del&XM_005269866.1:c.4371del&XM_005269867.1:c.4059del	100	0	0.00036072	.&.&.&.&.&.&.&.	.&.&.&.&.&.&.&.	Cardiomyopathy Panel	Cardiology
10	115356904	TG	T	['NRAP']	het	frameshift_variant&frameshift_variant&frameshift_variant&frameshift_variant&frameshift_variant&frameshift_variant&frameshift_variant&frameshift_variant	NM_001261463.1:c.4371del&NM_001322945.1:c.4263del&NM_006175.4:c.4266del&NM_198060.3:c.4371del&XM_005269864.1:c.4266del&XM_005269865.1:c.4263del&XM_005269866.1:c.4371del&XM_005269867.1:c.4059del	100	0	0.00036072	.&.&.&.&.&.&.&.	.&.&.&.&.&.&.&.	Hereditary Breast Cancer High Risk Panel	Hereditary Cancer
10	115356904	TG	T	['NRAP']	het	frameshift_variant&frameshift_variant&frameshift_variant&frameshift_variant&frameshift_variant&frameshift_variant&frameshift_variant&frameshift_variant	NM_001261463.1:c.4371del&NM_001322945.1:c.4263del&NM_006175.4:c.4266del&NM_198060.3:c.4371del&XM_005269864.1:c.4266del&XM_005269865.1:c.4263del&XM_005269866.1:c.4371del&XM_005269867.1:c.4059del	100	0	0.00036072	.&.&.&.&.&.&.&.	.&.&.&.&.&.&.&.	Albinism Panel (Ophthalmology)	Ophthalmology
10	115356904	TG	T	['NRAP']	het	frameshift_variant&frameshift_variant&frameshift_variant&frameshift_variant&frameshift_variant&frameshift_variant&frameshift_variant&frameshift_variant	NM_001261463.1:c.4371del&NM_001322945.1:c.4263del&NM_006175.4:c.4266del&NM_198060.3:c.4371del&XM_005269864.1:c.4266del&XM_005269865.1:c.4263del&XM_005269866.1:c.4371del&XM_005269867.1:c.4059del	100	0	0.00036072	.&.&.&.&.&.&.&.	.&.&.&.&.&.&.&.	Dilated Cardiomyopathy (DCM) Panel	Cardiology
10	115356904	TG	T	['NRAP']	het	frameshift_variant&frameshift_variant&frameshift_variant&frameshift_variant&frameshift_variant&frameshift_variant&frameshift_variant&frameshift_variant	NM_001261463.1:c.4371del&NM_001322945.1:c.4263del&NM_006175.4:c.4266del&NM_198060.3:c.4371del&XM_005269864.1:c.4266del&XM_005269865.1:c.4263del&XM_005269866.1:c.4371del&XM_005269867.1:c.4059del	100	0	0.00036072	.&.&.&.&.&.&.&.	.&.&.&.&.&.&.&.	Dilated Cardiomyopathy (DCM) Panel	Cardiology
10	115356904	TG	T	['NRAP']	het	frameshift_variant&frameshift_variant&frameshift_variant&frameshift_variant&frameshift_variant&frameshift_variant&frameshift_variant&frameshift_variant	NM_001261463.1:c.4371del&NM_001322945.1:c.4263del&NM_006175.4:c.4266del&NM_198060.3:c.4371del&XM_005269864.1:c.4266del&XM_005269865.1:c.4263del&XM_005269866.1:c.4371del&XM_005269867.1:c.4059del	100	0	0.00036072	.&.&.&.&.&.&.&.	.&.&.&.&.&.&.&.	ALDOB single gene test	Single gene tests
10	115356904	TG	T	['NRAP']	het	frameshift_variant&frameshift_variant&frameshift_variant&frameshift_variant&frameshift_variant&frameshift_variant&frameshift_variant&frameshift_variant	NM_001261463.1:c.4371del&NM_001322945.1:c.4263del&NM_006175.4:c.4266del&NM_198060.3:c.4371del&XM_005269864.1:c.4266del&XM_005269865.1:c.4263del&XM_005269866.1:c.4371del&XM_005269867.1:c.4059del	100	0	0.00036072	.&.&.&.&.&.&.&.	.&.&.&.&.&.&.&.	Dilated Cardiomyopathy (DCM) Panel	Cardiology
10	115356904	TG	T	['NRAP']	het	frameshift_variant&frameshift_variant&frameshift_variant&frameshift_variant&frameshift_variant&frameshift_variant&frameshift_variant&frameshift_variant	NM_001261463.1:c.4371del&NM_001322945.1:c.4263del&NM_006175.4:c.4266del&NM_198060.3:c.4371del&XM_005269864.1:c.4266del&XM_005269865.1:c.4263del&XM_005269866.1:c.4371del&XM_005269867.1:c.4059del	100	0	0.00036072	.&.&.&.&.&.&.&.	.&.&.&.&.&.&.&.	Glycogen Storage Disorder Panel	Metabolic Disorders
10	115356904	TG	T	['NRAP']	het	frameshift_variant&frameshift_variant&frameshift_variant&frameshift_variant&frameshift_variant&frameshift_variant&frameshift_variant&frameshift_variant	NM_001261463.1:c.4371del&NM_001322945.1:c.4263del&NM_006175.4:c.4266del&NM_198060.3:c.4371del&XM_005269864.1:c.4266del&XM_005269865.1:c.4263del&XM_005269866.1:c.4371del&XM_005269867.1:c.4059del	100	0	0.00036072	.&.&.&.&.&.&.&.	.&.&.&.&.&.&.&.	Branchio-Oto-Renal (BOR) Syndrome Panel (Ear-nose-throat)	Ear-nose-throat
10	115356904	TG	T	['NRAP']	het	frameshift_variant&frameshift_variant&frameshift_variant&frameshift_variant&frameshift_variant&frameshift_variant&frameshift_variant&frameshift_variant	NM_001261463.1:c.4371del&NM_001322945.1:c.4263del&NM_006175.4:c.4266del&NM_198060.3:c.4371del&XM_005269864.1:c.4266del&XM_005269865.1:c.4263del&XM_005269866.1:c.4371del&XM_005269867.1:c.4059del	100	0	0.00036072	.&.&.&.&.&.&.&.	.&.&.&.&.&.&.&.	Diabetes Insipidus Panel	Nephrology
10	115356904	TG	T	['NRAP']	het	frameshift_variant&frameshift_variant&frameshift_variant&frameshift_variant&frameshift_variant&frameshift_variant&frameshift_variant&frameshift_variant	NM_001261463.1:c.4371del&NM_001322945.1:c.4263del&NM_006175.4:c.4266del&NM_198060.3:c.4371del&XM_005269864.1:c.4266del&XM_005269865.1:c.4263del&XM_005269866.1:c.4371del&XM_005269867.1:c.4059del	100	0	0.00036072	.&.&.&.&.&.&.&.	.&.&.&.&.&.&.&.	Cardiomyopathy Panel	Cardiology
10	115356904	TG	T	['NRAP']	het	frameshift_variant&frameshift_variant&frameshift_variant&frameshift_variant&frameshift_variant&frameshift_variant&frameshift_variant&frameshift_variant	NM_001261463.1:c.4371del&NM_001322945.1:c.4263del&NM_006175.4:c.4266del&NM_198060.3:c.4371del&XM_005269864.1:c.4266del&XM_005269865.1:c.4263del&XM_005269866.1:c.4371del&XM_005269867.1:c.4059del	100	0	0.00036072	.&.&.&.&.&.&.&.	.&.&.&.&.&.&.&.	Cardiomyopathy Panel	Cardiology
10	115356904	TG	T	['NRAP']	het	frameshift_variant&frameshift_variant&frameshift_variant&frameshift_variant&frameshift_variant&frameshift_variant&frameshift_variant&frameshift_variant	NM_001261463.1:c.4371del&NM_001322945.1:c.4263del&NM_006175.4:c.4266del&NM_198060.3:c.4371del&XM_005269864.1:c.4266del&XM_005269865.1:c.4263del&XM_005269866.1:c.4371del&XM_005269867.1:c.4059del	100	0	0.00036072	.&.&.&.&.&.&.&.	.&.&.&.&.&.&.&.	Hereditary Gastrointestinal Cancer Panel	Hereditary Cancer
10	115356904	TG	T	['NRAP']	het	frameshift_variant&frameshift_variant&frameshift_variant&frameshift_variant&frameshift_variant&frameshift_variant&frameshift_variant&frameshift_variant	NM_001261463.1:c.4371del&NM_001322945.1:c.4263del&NM_006175.4:c.4266del&NM_198060.3:c.4371del&XM_005269864.1:c.4266del&XM_005269865.1:c.4263del&XM_005269866.1:c.4371del&XM_005269867.1:c.4059del	100	0	0.00036072	.&.&.&.&.&.&.&.	.&.&.&.&.&.&.&.	Ehlers-Danlos Syndrome Panel (Cardiology)	Cardiology
10	115356904	TG	T	['NRAP']	het	frameshift_variant&frameshift_variant&frameshift_variant&frameshift_variant&frameshift_variant&frameshift_variant&frameshift_variant&frameshift_variant	NM_001261463.1:c.4371del&NM_001322945.1:c.4263del&NM_006175.4:c.4266del&NM_198060.3:c.4371del&XM_005269864.1:c.4266del&XM_005269865.1:c.4263del&XM_005269866.1:c.4371del&XM_005269867.1:c.4059del	100	0	0.00036072	.&.&.&.&.&.&.&.	.&.&.&.&.&.&.&.	Hypoglycemia, Hyperinsulinism and Ketone Metabolism Panel (Metabolic Disorders)	Metabolic Disorders
10	115356904	TG	T	['NRAP']	het	frameshift_variant&frameshift_variant&frameshift_variant&frameshift_variant&frameshift_variant&frameshift_variant&frameshift_variant&frameshift_variant	NM_001261463.1:c.4371del&NM_001322945.1:c.4263del&NM_006175.4:c.4266del&NM_198060.3:c.4371del&XM_005269864.1:c.4266del&XM_005269865.1:c.4263del&XM_005269866.1:c.4371del&XM_005269867.1:c.4059del	100	0	0.00036072	.&.&.&.&.&.&.&.	.&.&.&.&.&.&.&.	UGT1A1 single gene test	Single gene tests
10	115356904	TG	T	['NRAP']	het	frameshift_variant&frameshift_variant&frameshift_variant&frameshift_variant&frameshift_variant&frameshift_variant&frameshift_variant&frameshift_variant	NM_001261463.1:c.4371del&NM_001322945.1:c.4263del&NM_006175.4:c.4266del&NM_198060.3:c.4371del&XM_005269864.1:c.4266del&XM_005269865.1:c.4263del&XM_005269866.1:c.4371del&XM_005269867.1:c.4059del	100	0	0.00036072	.&.&.&.&.&.&.&.	.&.&.&.&.&.&.&.	Comprehensive Cardiology Panel	Cardiology
10	115356904	TG	T	['NRAP']	het	frameshift_variant&frameshift_variant&frameshift_variant&frameshift_variant&frameshift_variant&frameshift_variant&frameshift_variant&frameshift_variant	NM_001261463.1:c.4371del&NM_001322945.1:c.4263del&NM_006175.4:c.4266del&NM_198060.3:c.4371del&XM_005269864.1:c.4266del&XM_005269865.1:c.4263del&XM_005269866.1:c.4371del&XM_005269867.1:c.4059del	100	0	0.00036072	.&.&.&.&.&.&.&.	.&.&.&.&.&.&.&.	Hereditary Colorectal Cancer Panel	Hereditary Cancer
10	115356904	TG	T	['NRAP']	het	frameshift_variant&frameshift_variant&frameshift_variant&frameshift_variant&frameshift_variant&frameshift_variant&frameshift_variant&frameshift_variant	NM_001261463.1:c.4371del&NM_001322945.1:c.4263del&NM_006175.4:c.4266del&NM_198060.3:c.4371del&XM_005269864.1:c.4266del&XM_005269865.1:c.4263del&XM_005269866.1:c.4371del&XM_005269867.1:c.4059del	100	0	0.00036072	.&.&.&.&.&.&.&.	.&.&.&.&.&.&.&.	Comprehensive Growth Disorders / Skeletal Dysplasias and Disorders Panel	Malformations
10	115356904	TG	T	['NRAP']	het	frameshift_variant&frameshift_variant&frameshift_variant&frameshift_variant&frameshift_variant&frameshift_variant&frameshift_variant&frameshift_variant	NM_001261463.1:c.4371del&NM_001322945.1:c.4263del&NM_006175.4:c.4266del&NM_198060.3:c.4371del&XM_005269864.1:c.4266del&XM_005269865.1:c.4263del&XM_005269866.1:c.4371del&XM_005269867.1:c.4059del	100	0	0.00036072	.&.&.&.&.&.&.&.	.&.&.&.&.&.&.&.	Ehlers-Danlos Syndrome Panel (Cardiology)	Cardiology
10	115356904	TG	T	['NRAP']	het	frameshift_variant&frameshift_variant&frameshift_variant&frameshift_variant&frameshift_variant&frameshift_variant&frameshift_variant&frameshift_variant	NM_001261463.1:c.4371del&NM_001322945.1:c.4263del&NM_006175.4:c.4266del&NM_198060.3:c.4371del&XM_005269864.1:c.4266del&XM_005269865.1:c.4263del&XM_005269866.1:c.4371del&XM_005269867.1:c.4059del	100	0	0.00036072	.&.&.&.&.&.&.&.	.&.&.&.&.&.&.&.	Cardiomyopathy Panel	Cardiology
10	115356904	TG	T	['NRAP']	het	frameshift_variant&frameshift_variant&frameshift_variant&frameshift_variant&frameshift_variant&frameshift_variant&frameshift_variant&frameshift_variant	NM_001261463.1:c.4371del&NM_001322945.1:c.4263del&NM_006175.4:c.4266del&NM_198060.3:c.4371del&XM_005269864.1:c.4266del&XM_005269865.1:c.4263del&XM_005269866.1:c.4371del&XM_005269867.1:c.4059del	100	0	0.00036072	.&.&.&.&.&.&.&.	.&.&.&.&.&.&.&.	Hereditary Colorectal Cancer Panel	Hereditary Cancer
10	115356904	TG	T	['NRAP']	het	frameshift_variant&frameshift_variant&frameshift_variant&frameshift_variant&frameshift_variant&frameshift_variant&frameshift_variant&frameshift_variant	NM_001261463.1:c.4371del&NM_001322945.1:c.4263del&NM_006175.4:c.4266del&NM_198060.3:c.4371del&XM_005269864.1:c.4266del&XM_005269865.1:c.4263del&XM_005269866.1:c.4371del&XM_005269867.1:c.4059del	100	0	0.00036072	.&.&.&.&.&.&.&.	.&.&.&.&.&.&.&.	Cardiomyopathy Panel	Cardiology
10	115356904	TG	T	['NRAP']	het	frameshift_variant&frameshift_variant&frameshift_variant&frameshift_variant&frameshift_variant&frameshift_variant&frameshift_variant&frameshift_variant	NM_001261463.1:c.4371del&NM_001322945.1:c.4263del&NM_006175.4:c.4266del&NM_198060.3:c.4371del&XM_005269864.1:c.4266del&XM_005269865.1:c.4263del&XM_005269866.1:c.4371del&XM_005269867.1:c.4059del	100	0	0.00036072	.&.&.&.&.&.&.&.	.&.&.&.&.&.&.&.	Hypertrophic Cardiomyopathy (HCM) Panel	Cardiology
10	115356904	TG	T	['NRAP']	het	frameshift_variant&frameshift_variant&frameshift_variant&frameshift_variant&frameshift_variant&frameshift_variant&frameshift_variant&frameshift_variant	NM_001261463.1:c.4371del&NM_001322945.1:c.4263del&NM_006175.4:c.4266del&NM_198060.3:c.4371del&XM_005269864.1:c.4266del&XM_005269865.1:c.4263del&XM_005269866.1:c.4371del&XM_005269867.1:c.4059del	100	0	0.00036072	.&.&.&.&.&.&.&.	.&.&.&.&.&.&.&.	Comprehensive Hereditary Cancer Panel	Hereditary Cancer
10	115356904	TG	T	['NRAP']	het	frameshift_variant&frameshift_variant&frameshift_variant&frameshift_variant&frameshift_variant&frameshift_variant&frameshift_variant&frameshift_variant	NM_001261463.1:c.4371del&NM_001322945.1:c.4263del&NM_006175.4:c.4266del&NM_198060.3:c.4371del&XM_005269864.1:c.4266del&XM_005269865.1:c.4263del&XM_005269866.1:c.4371del&XM_005269867.1:c.4059del	100	0	0.00036072	.&.&.&.&.&.&.&.	.&.&.&.&.&.&.&.	Comprehensive Hereditary Cancer Panel	Hereditary Cancer
10	115356904	TG	T	['NRAP']	het	frameshift_variant&frameshift_variant&frameshift_variant&frameshift_variant&frameshift_variant&frameshift_variant&frameshift_variant&frameshift_variant	NM_001261463.1:c.4371del&NM_001322945.1:c.4263del&NM_006175.4:c.4266del&NM_198060.3:c.4371del&XM_005269864.1:c.4266del&XM_005269865.1:c.4263del&XM_005269866.1:c.4371del&XM_005269867.1:c.4059del	100	0	0.00036072	.&.&.&.&.&.&.&.	.&.&.&.&.&.&.&.	Spastic Paraplegia Panel	Neurology
10	115356904	TG	T	['NRAP']	het	frameshift_variant&frameshift_variant&frameshift_variant&frameshift_variant&frameshift_variant&frameshift_variant&frameshift_variant&frameshift_variant	NM_001261463.1:c.4371del&NM_001322945.1:c.4263del&NM_006175.4:c.4266del&NM_198060.3:c.4371del&XM_005269864.1:c.4266del&XM_005269865.1:c.4263del&XM_005269866.1:c.4371del&XM_005269867.1:c.4059del	100	0	0.00036072	.&.&.&.&.&.&.&.	.&.&.&.&.&.&.&.	Kallmann Syndrome Panel	Endocrinology
10	115356904	TG	T	['NRAP']	het	frameshift_variant&frameshift_variant&frameshift_variant&frameshift_variant&frameshift_variant&frameshift_variant&frameshift_variant&frameshift_variant	NM_001261463.1:c.4371del&NM_001322945.1:c.4263del&NM_006175.4:c.4266del&NM_198060.3:c.4371del&XM_005269864.1:c.4266del&XM_005269865.1:c.4263del&XM_005269866.1:c.4371del&XM_005269867.1:c.4059del	100	0	0.00036072	.&.&.&.&.&.&.&.	.&.&.&.&.&.&.&.	Ichthyosis Panel	Dermatology
10	115356904	TG	T	['NRAP']	het	frameshift_variant&frameshift_variant&frameshift_variant&frameshift_variant&frameshift_variant&frameshift_variant&frameshift_variant&frameshift_variant	NM_001261463.1:c.4371del&NM_001322945.1:c.4263del&NM_006175.4:c.4266del&NM_198060.3:c.4371del&XM_005269864.1:c.4266del&XM_005269865.1:c.4263del&XM_005269866.1:c.4371del&XM_005269867.1:c.4059del	100	0	0.00036072	.&.&.&.&.&.&.&.	.&.&.&.&.&.&.&.	PHEX single gene test	Single gene tests
10	115356904	TG	T	['NRAP']	het	frameshift_variant&frameshift_variant&frameshift_variant&frameshift_variant&frameshift_variant&frameshift_variant&frameshift_variant&frameshift_variant	NM_001261463.1:c.4371del&NM_001322945.1:c.4263del&NM_006175.4:c.4266del&NM_198060.3:c.4371del&XM_005269864.1:c.4266del&XM_005269865.1:c.4263del&XM_005269866.1:c.4371del&XM_005269867.1:c.4059del	100	0	0.00036072	.&.&.&.&.&.&.&.	.&.&.&.&.&.&.&.	Neurofibromatosis Panel (Malformations)	Malformations
10	115356904	TG	T	['NRAP']	het	frameshift_variant&frameshift_variant&frameshift_variant&frameshift_variant&frameshift_variant&frameshift_variant&frameshift_variant&frameshift_variant	NM_001261463.1:c.4371del&NM_001322945.1:c.4263del&NM_006175.4:c.4266del&NM_198060.3:c.4371del&XM_005269864.1:c.4266del&XM_005269865.1:c.4263del&XM_005269866.1:c.4371del&XM_005269867.1:c.4059del	100	0	0.00036072	.&.&.&.&.&.&.&.	.&.&.&.&.&.&.&.	Brugada Syndrome Panel	Cardiology
10	115356904	TG	T	['NRAP']	het	frameshift_variant&frameshift_variant&frameshift_variant&frameshift_variant&frameshift_variant&frameshift_variant&frameshift_variant&frameshift_variant	NM_001261463.1:c.4371del&NM_001322945.1:c.4263del&NM_006175.4:c.4266del&NM_198060.3:c.4371del&XM_005269864.1:c.4266del&XM_005269865.1:c.4263del&XM_005269866.1:c.4371del&XM_005269867.1:c.4059del	100	0	0.00036072	.&.&.&.&.&.&.&.	.&.&.&.&.&.&.&.	PHEX single gene test	Single gene tests
10	115356904	TG	T	['NRAP']	hom	frameshift_variant&frameshift_variant&frameshift_variant&frameshift_variant&frameshift_variant&frameshift_variant&frameshift_variant&frameshift_variant	NM_001261463.1:c.4371del&NM_001322945.1:c.4263del&NM_006175.4:c.4266del&NM_198060.3:c.4371del&XM_005269864.1:c.4266del&XM_005269865.1:c.4263del&XM_005269866.1:c.4371del&XM_005269867.1:c.4059del	100	0	0.00036072	.&.&.&.&.&.&.&.	.&.&.&.&.&.&.&.	Comprehensive Cardiology Panel	Cardiology
10	115356910	A	G	['NRAP']	het	missense_variant&missense_variant&missense_variant&missense_variant&missense_variant&missense_variant&missense_variant&missense_variant	NM_001261463.1:c.4366T>C&NM_001322945.1:c.4258T>C&NM_006175.4:c.4261T>C&NM_198060.3:c.4366T>C&XM_005269864.1:c.4261T>C&XM_005269865.1:c.4258T>C&XM_005269866.1:c.4366T>C&XM_005269867.1:c.4054T>C	1	0	4.0608e-06	deleterious(0)&.&deleterious(0)&deleterious(0)&.&.&.&.	probably_damaging(0.998)&.&probably_damaging(0.998)&probably_damaging(0.995)&.&.&.&.	Kallmann Syndrome Panel	Endocrinology
10	115356914	G	C	['NRAP']	het	missense_variant&missense_variant&missense_variant&missense_variant&missense_variant&missense_variant&missense_variant&missense_variant	NM_001261463.1:c.4362C>G&NM_001322945.1:c.4254C>G&NM_006175.4:c.4257C>G&NM_198060.3:c.4362C>G&XM_005269864.1:c.4257C>G&XM_005269865.1:c.4254C>G&XM_005269866.1:c.4362C>G&XM_005269867.1:c.4050C>G	7	0	2.8426999999999997e-05	tolerated(0.15)&.&tolerated(0.15)&tolerated(0.15)&.&.&.&.	benign(0.01)&.&benign(0.062)&benign(0.028)&.&.&.&.	Primary Immunodeficiency Panel	Immunology
10	115356933	C	T	['NRAP']	het	missense_variant&missense_variant&missense_variant&missense_variant&missense_variant&missense_variant&missense_variant&missense_variant	NM_001261463.1:c.4343G>A&NM_001322945.1:c.4235G>A&NM_006175.4:c.4238G>A&NM_198060.3:c.4343G>A&XM_005269864.1:c.4238G>A&XM_005269865.1:c.4235G>A&XM_005269866.1:c.4343G>A&XM_005269867.1:c.4031G>A	73	0	0.00026336	deleterious(0)&.&deleterious(0)&deleterious(0)&.&.&.&.	probably_damaging(0.979)&.&probably_damaging(0.987)&probably_damaging(0.97)&.&.&.&.	Osteogenesis Imperfecta Panel	Malformations
10	115356933	C	T	['NRAP']	het	missense_variant&missense_variant&missense_variant&missense_variant&missense_variant&missense_variant&missense_variant&missense_variant	NM_001261463.1:c.4343G>A&NM_001322945.1:c.4235G>A&NM_006175.4:c.4238G>A&NM_198060.3:c.4343G>A&XM_005269864.1:c.4238G>A&XM_005269865.1:c.4235G>A&XM_005269866.1:c.4343G>A&XM_005269867.1:c.4031G>A	73	0	0.00026336	deleterious(0)&.&deleterious(0)&deleterious(0)&.&.&.&.	probably_damaging(0.979)&.&probably_damaging(0.987)&probably_damaging(0.97)&.&.&.&.	Retinal Dystrophy Panel	Ophthalmology
10	115356933	C	T	['NRAP']	het	missense_variant&missense_variant&missense_variant&missense_variant&missense_variant&missense_variant&missense_variant&missense_variant	NM_001261463.1:c.4343G>A&NM_001322945.1:c.4235G>A&NM_006175.4:c.4238G>A&NM_198060.3:c.4343G>A&XM_005269864.1:c.4238G>A&XM_005269865.1:c.4235G>A&XM_005269866.1:c.4343G>A&XM_005269867.1:c.4031G>A	73	0	0.00026336	deleterious(0)&.&deleterious(0)&deleterious(0)&.&.&.&.	probably_damaging(0.979)&.&probably_damaging(0.987)&probably_damaging(0.97)&.&.&.&.	Retinal Dystrophy Panel	Ophthalmology
10	115356933	C	T	['NRAP']	het	missense_variant&missense_variant&missense_variant&missense_variant&missense_variant&missense_variant&missense_variant&missense_variant	NM_001261463.1:c.4343G>A&NM_001322945.1:c.4235G>A&NM_006175.4:c.4238G>A&NM_198060.3:c.4343G>A&XM_005269864.1:c.4238G>A&XM_005269865.1:c.4235G>A&XM_005269866.1:c.4343G>A&XM_005269867.1:c.4031G>A	73	0	0.00026336	deleterious(0)&.&deleterious(0)&deleterious(0)&.&.&.&.	probably_damaging(0.979)&.&probably_damaging(0.987)&probably_damaging(0.97)&.&.&.&.	Bardet-Biedl Syndrome Panel (Ophthalmology)	Ophthalmology
10	115356933	C	T	['NRAP']	het	missense_variant&missense_variant&missense_variant&missense_variant&missense_variant&missense_variant&missense_variant&missense_variant	NM_001261463.1:c.4343G>A&NM_001322945.1:c.4235G>A&NM_006175.4:c.4238G>A&NM_198060.3:c.4343G>A&XM_005269864.1:c.4238G>A&XM_005269865.1:c.4235G>A&XM_005269866.1:c.4343G>A&XM_005269867.1:c.4031G>A	73	0	0.00026336	deleterious(0)&.&deleterious(0)&deleterious(0)&.&.&.&.	probably_damaging(0.979)&.&probably_damaging(0.987)&probably_damaging(0.97)&.&.&.&.	Aorta Panel	Cardiology
10	115356933	C	T	['NRAP']	het	missense_variant&missense_variant&missense_variant&missense_variant&missense_variant&missense_variant&missense_variant&missense_variant	NM_001261463.1:c.4343G>A&NM_001322945.1:c.4235G>A&NM_006175.4:c.4238G>A&NM_198060.3:c.4343G>A&XM_005269864.1:c.4238G>A&XM_005269865.1:c.4235G>A&XM_005269866.1:c.4343G>A&XM_005269867.1:c.4031G>A	73	0	0.00026336	deleterious(0)&.&deleterious(0)&deleterious(0)&.&.&.&.	probably_damaging(0.979)&.&probably_damaging(0.987)&probably_damaging(0.97)&.&.&.&.	Primary Immunodeficiency (PID) and Primary Ciliary Dyskinesia (PCD) Panel	Immunology
10	115356933	C	T	['NRAP']	het	missense_variant&missense_variant&missense_variant&missense_variant&missense_variant&missense_variant&missense_variant&missense_variant	NM_001261463.1:c.4343G>A&NM_001322945.1:c.4235G>A&NM_006175.4:c.4238G>A&NM_198060.3:c.4343G>A&XM_005269864.1:c.4238G>A&XM_005269865.1:c.4235G>A&XM_005269866.1:c.4343G>A&XM_005269867.1:c.4031G>A	73	0	0.00026336	deleterious(0)&.&deleterious(0)&deleterious(0)&.&.&.&.	probably_damaging(0.979)&.&probably_damaging(0.987)&probably_damaging(0.97)&.&.&.&.	Retinal Dystrophy Panel	Ophthalmology
10	115356933	C	T	['NRAP']	het	missense_variant&missense_variant&missense_variant&missense_variant&missense_variant&missense_variant&missense_variant&missense_variant	NM_001261463.1:c.4343G>A&NM_001322945.1:c.4235G>A&NM_006175.4:c.4238G>A&NM_198060.3:c.4343G>A&XM_005269864.1:c.4238G>A&XM_005269865.1:c.4235G>A&XM_005269866.1:c.4343G>A&XM_005269867.1:c.4031G>A	73	0	0.00026336	deleterious(0)&.&deleterious(0)&deleterious(0)&.&.&.&.	probably_damaging(0.979)&.&probably_damaging(0.987)&probably_damaging(0.97)&.&.&.&.	Retinal Dystrophy Panel	Ophthalmology
10	115357730	C	T	['NRAP']	het	missense_variant&splice_region_variant&missense_variant&splice_region_variant&missense_variant&splice_region_variant&missense_variant&splice_region_variant&missense_variant&splice_region_variant&missense_variant&splice_region_variant&missense_variant&splice_region_variant&missense_variant&splice_region_variant	NM_001261463.1:c.4330G>A&NM_001322945.1:c.4222G>A&NM_006175.4:c.4225G>A&NM_198060.3:c.4330G>A&XM_005269864.1:c.4225G>A&XM_005269865.1:c.4222G>A&XM_005269866.1:c.4330G>A&XM_005269867.1:c.4018G>A	124	1	0.00044744	deleterious(0)&.&deleterious(0)&deleterious(0)&.&.&.&.	probably_damaging(0.999)&.&possibly_damaging(0.895)&possibly_damaging(0.788)&.&.&.&.	Retinal Dystrophy Panel	Ophthalmology
10	115357730	C	T	['NRAP']	het	missense_variant&splice_region_variant&missense_variant&splice_region_variant&missense_variant&splice_region_variant&missense_variant&splice_region_variant&missense_variant&splice_region_variant&missense_variant&splice_region_variant&missense_variant&splice_region_variant&missense_variant&splice_region_variant	NM_001261463.1:c.4330G>A&NM_001322945.1:c.4222G>A&NM_006175.4:c.4225G>A&NM_198060.3:c.4330G>A&XM_005269864.1:c.4225G>A&XM_005269865.1:c.4222G>A&XM_005269866.1:c.4330G>A&XM_005269867.1:c.4018G>A	124	1	0.00044744	deleterious(0)&.&deleterious(0)&deleterious(0)&.&.&.&.	probably_damaging(0.999)&.&possibly_damaging(0.895)&possibly_damaging(0.788)&.&.&.&.	My Retina Tracker Panel	Ophthalmology
10	115357730	C	T	['NRAP']	het	missense_variant&splice_region_variant&missense_variant&splice_region_variant&missense_variant&splice_region_variant&missense_variant&splice_region_variant&missense_variant&splice_region_variant&missense_variant&splice_region_variant&missense_variant&splice_region_variant&missense_variant&splice_region_variant	NM_001261463.1:c.4330G>A&NM_001322945.1:c.4222G>A&NM_006175.4:c.4225G>A&NM_198060.3:c.4330G>A&XM_005269864.1:c.4225G>A&XM_005269865.1:c.4222G>A&XM_005269866.1:c.4330G>A&XM_005269867.1:c.4018G>A	124	1	0.00044744	deleterious(0)&.&deleterious(0)&deleterious(0)&.&.&.&.	probably_damaging(0.999)&.&possibly_damaging(0.895)&possibly_damaging(0.788)&.&.&.&.	Retinal Dystrophy Panel	Ophthalmology
10	115357730	C	T	['NRAP']	het	missense_variant&splice_region_variant&missense_variant&splice_region_variant&missense_variant&splice_region_variant&missense_variant&splice_region_variant&missense_variant&splice_region_variant&missense_variant&splice_region_variant&missense_variant&splice_region_variant&missense_variant&splice_region_variant	NM_001261463.1:c.4330G>A&NM_001322945.1:c.4222G>A&NM_006175.4:c.4225G>A&NM_198060.3:c.4330G>A&XM_005269864.1:c.4225G>A&XM_005269865.1:c.4222G>A&XM_005269866.1:c.4330G>A&XM_005269867.1:c.4018G>A	124	1	0.00044744	deleterious(0)&.&deleterious(0)&deleterious(0)&.&.&.&.	probably_damaging(0.999)&.&possibly_damaging(0.895)&possibly_damaging(0.788)&.&.&.&.	Nephrotic Syndrome Panel	Nephrology
10	115357730	C	T	['NRAP']	het	missense_variant&splice_region_variant&missense_variant&splice_region_variant&missense_variant&splice_region_variant&missense_variant&splice_region_variant&missense_variant&splice_region_variant&missense_variant&splice_region_variant&missense_variant&splice_region_variant&missense_variant&splice_region_variant	NM_001261463.1:c.4330G>A&NM_001322945.1:c.4222G>A&NM_006175.4:c.4225G>A&NM_198060.3:c.4330G>A&XM_005269864.1:c.4225G>A&XM_005269865.1:c.4222G>A&XM_005269866.1:c.4330G>A&XM_005269867.1:c.4018G>A	124	1	0.00044744	deleterious(0)&.&deleterious(0)&deleterious(0)&.&.&.&.	probably_damaging(0.999)&.&possibly_damaging(0.895)&possibly_damaging(0.788)&.&.&.&.	Retinal Dystrophy Panel	Ophthalmology
10	115357730	C	T	['NRAP']	het	missense_variant&splice_region_variant&missense_variant&splice_region_variant&missense_variant&splice_region_variant&missense_variant&splice_region_variant&missense_variant&splice_region_variant&missense_variant&splice_region_variant&missense_variant&splice_region_variant&missense_variant&splice_region_variant	NM_001261463.1:c.4330G>A&NM_001322945.1:c.4222G>A&NM_006175.4:c.4225G>A&NM_198060.3:c.4330G>A&XM_005269864.1:c.4225G>A&XM_005269865.1:c.4222G>A&XM_005269866.1:c.4330G>A&XM_005269867.1:c.4018G>A	124	1	0.00044744	deleterious(0)&.&deleterious(0)&deleterious(0)&.&.&.&.	probably_damaging(0.999)&.&possibly_damaging(0.895)&possibly_damaging(0.788)&.&.&.&.	Retinal Dystrophy Panel	Ophthalmology
10	115357730	C	T	['NRAP']	het	missense_variant&splice_region_variant&missense_variant&splice_region_variant&missense_variant&splice_region_variant&missense_variant&splice_region_variant&missense_variant&splice_region_variant&missense_variant&splice_region_variant&missense_variant&splice_region_variant&missense_variant&splice_region_variant	NM_001261463.1:c.4330G>A&NM_001322945.1:c.4222G>A&NM_006175.4:c.4225G>A&NM_198060.3:c.4330G>A&XM_005269864.1:c.4225G>A&XM_005269865.1:c.4222G>A&XM_005269866.1:c.4330G>A&XM_005269867.1:c.4018G>A	124	1	0.00044744	deleterious(0)&.&deleterious(0)&deleterious(0)&.&.&.&.	probably_damaging(0.999)&.&possibly_damaging(0.895)&possibly_damaging(0.788)&.&.&.&.	Waardenburg Syndrome Panel (Ear-nose-throat)	Ear-nose-throat
10	115357730	C	T	['NRAP']	het	missense_variant&splice_region_variant&missense_variant&splice_region_variant&missense_variant&splice_region_variant&missense_variant&splice_region_variant&missense_variant&splice_region_variant&missense_variant&splice_region_variant&missense_variant&splice_region_variant&missense_variant&splice_region_variant	NM_001261463.1:c.4330G>A&NM_001322945.1:c.4222G>A&NM_006175.4:c.4225G>A&NM_198060.3:c.4330G>A&XM_005269864.1:c.4225G>A&XM_005269865.1:c.4222G>A&XM_005269866.1:c.4330G>A&XM_005269867.1:c.4018G>A	124	1	0.00044744	deleterious(0)&.&deleterious(0)&deleterious(0)&.&.&.&.	probably_damaging(0.999)&.&possibly_damaging(0.895)&possibly_damaging(0.788)&.&.&.&.	Retinal Dystrophy Panel	Ophthalmology
10	115357730	C	T	['NRAP']	het	missense_variant&splice_region_variant&missense_variant&splice_region_variant&missense_variant&splice_region_variant&missense_variant&splice_region_variant&missense_variant&splice_region_variant&missense_variant&splice_region_variant&missense_variant&splice_region_variant&missense_variant&splice_region_variant	NM_001261463.1:c.4330G>A&NM_001322945.1:c.4222G>A&NM_006175.4:c.4225G>A&NM_198060.3:c.4330G>A&XM_005269864.1:c.4225G>A&XM_005269865.1:c.4222G>A&XM_005269866.1:c.4330G>A&XM_005269867.1:c.4018G>A	124	1	0.00044744	deleterious(0)&.&deleterious(0)&deleterious(0)&.&.&.&.	probably_damaging(0.999)&.&possibly_damaging(0.895)&possibly_damaging(0.788)&.&.&.&.	Arthrogryposes Panel	Malformations
10	115357730	C	T	['NRAP']	het	missense_variant&splice_region_variant&missense_variant&splice_region_variant&missense_variant&splice_region_variant&missense_variant&splice_region_variant&missense_variant&splice_region_variant&missense_variant&splice_region_variant&missense_variant&splice_region_variant&missense_variant&splice_region_variant	NM_001261463.1:c.4330G>A&NM_001322945.1:c.4222G>A&NM_006175.4:c.4225G>A&NM_198060.3:c.4330G>A&XM_005269864.1:c.4225G>A&XM_005269865.1:c.4222G>A&XM_005269866.1:c.4330G>A&XM_005269867.1:c.4018G>A	124	1	0.00044744	deleterious(0)&.&deleterious(0)&deleterious(0)&.&.&.&.	probably_damaging(0.999)&.&possibly_damaging(0.895)&possibly_damaging(0.788)&.&.&.&.	Comprehensive Growth Disorders / Skeletal Dysplasias and Disorders Panel	Malformations
10	115357761	C	G	['NRAP']	het	missense_variant&missense_variant&missense_variant&missense_variant&missense_variant&missense_variant&missense_variant&missense_variant	NM_001261463.1:c.4299G>C&NM_001322945.1:c.4191G>C&NM_006175.4:c.4194G>C&NM_198060.3:c.4299G>C&XM_005269864.1:c.4194G>C&XM_005269865.1:c.4191G>C&XM_005269866.1:c.4299G>C&XM_005269867.1:c.3987G>C	3	0	1.2184e-05	deleterious(0)&.&deleterious(0)&deleterious(0)&.&.&.&.	benign(0.046)&.&probably_damaging(0.999)&probably_damaging(0.997)&.&.&.&.	Retinal Dystrophy Panel	Ophthalmology
10	115357761	C	G	['NRAP']	het	missense_variant&missense_variant&missense_variant&missense_variant&missense_variant&missense_variant&missense_variant&missense_variant	NM_001261463.1:c.4299G>C&NM_001322945.1:c.4191G>C&NM_006175.4:c.4194G>C&NM_198060.3:c.4299G>C&XM_005269864.1:c.4194G>C&XM_005269865.1:c.4191G>C&XM_005269866.1:c.4299G>C&XM_005269867.1:c.3987G>C	3	0	1.2184e-05	deleterious(0)&.&deleterious(0)&deleterious(0)&.&.&.&.	benign(0.046)&.&probably_damaging(0.999)&probably_damaging(0.997)&.&.&.&.	Retinal Dystrophy Panel	Ophthalmology
10	115357808	C	T	['NRAP']	het	missense_variant&missense_variant&missense_variant&missense_variant&missense_variant&missense_variant&missense_variant&missense_variant	NM_001261463.1:c.4252G>A&NM_001322945.1:c.4144G>A&NM_006175.4:c.4147G>A&NM_198060.3:c.4252G>A&XM_005269864.1:c.4147G>A&XM_005269865.1:c.4144G>A&XM_005269866.1:c.4252G>A&XM_005269867.1:c.3940G>A	23	0	9.3415e-05	tolerated(0.48)&.&tolerated(0.42)&tolerated(0.47)&.&.&.&.	benign(0.003)&.&benign(0.009)&benign(0.003)&.&.&.&.	Craniosynostosis Panel	Malformations
10	115357828	C	T	['NRAP']	het	missense_variant&missense_variant&missense_variant&missense_variant&missense_variant&missense_variant&missense_variant&missense_variant	NM_001261463.1:c.4232G>A&NM_001322945.1:c.4124G>A&NM_006175.4:c.4127G>A&NM_198060.3:c.4232G>A&XM_005269864.1:c.4127G>A&XM_005269865.1:c.4124G>A&XM_005269866.1:c.4232G>A&XM_005269867.1:c.3920G>A	20	0	7.2182e-05	tolerated(0.13)&.&tolerated(0.14)&tolerated(0.13)&.&.&.&.	benign(0.003)&.&benign(0.011)&benign(0.005)&.&.&.&.	Retinal Dystrophy Panel	Ophthalmology
10	115357828	C	T	['NRAP']	het	missense_variant&missense_variant&missense_variant&missense_variant&missense_variant&missense_variant&missense_variant&missense_variant	NM_001261463.1:c.4232G>A&NM_001322945.1:c.4124G>A&NM_006175.4:c.4127G>A&NM_198060.3:c.4232G>A&XM_005269864.1:c.4127G>A&XM_005269865.1:c.4124G>A&XM_005269866.1:c.4232G>A&XM_005269867.1:c.3920G>A	20	0	7.2182e-05	tolerated(0.13)&.&tolerated(0.14)&tolerated(0.13)&.&.&.&.	benign(0.003)&.&benign(0.011)&benign(0.005)&.&.&.&.	Beyond Paediatric Epilepsy Panel	Neurology
10	115357828	C	T	['NRAP']	het	missense_variant&missense_variant&missense_variant&missense_variant&missense_variant&missense_variant&missense_variant&missense_variant	NM_001261463.1:c.4232G>A&NM_001322945.1:c.4124G>A&NM_006175.4:c.4127G>A&NM_198060.3:c.4232G>A&XM_005269864.1:c.4127G>A&XM_005269865.1:c.4124G>A&XM_005269866.1:c.4232G>A&XM_005269867.1:c.3920G>A	20	0	7.2182e-05	tolerated(0.13)&.&tolerated(0.14)&tolerated(0.13)&.&.&.&.	benign(0.003)&.&benign(0.011)&benign(0.005)&.&.&.&.	Comprehensive Hearing Loss and Deafness Panel	Ear-nose-throat
10	115357828	C	T	['NRAP']	het	missense_variant&missense_variant&missense_variant&missense_variant&missense_variant&missense_variant&missense_variant&missense_variant	NM_001261463.1:c.4232G>A&NM_001322945.1:c.4124G>A&NM_006175.4:c.4127G>A&NM_198060.3:c.4232G>A&XM_005269864.1:c.4127G>A&XM_005269865.1:c.4124G>A&XM_005269866.1:c.4232G>A&XM_005269867.1:c.3920G>A	20	0	7.2182e-05	tolerated(0.13)&.&tolerated(0.14)&tolerated(0.13)&.&.&.&.	benign(0.003)&.&benign(0.011)&benign(0.005)&.&.&.&.	FLT4 single gene test	Single gene tests
10	115357828	C	T	['NRAP']	het	missense_variant&missense_variant&missense_variant&missense_variant&missense_variant&missense_variant&missense_variant&missense_variant	NM_001261463.1:c.4232G>A&NM_001322945.1:c.4124G>A&NM_006175.4:c.4127G>A&NM_198060.3:c.4232G>A&XM_005269864.1:c.4127G>A&XM_005269865.1:c.4124G>A&XM_005269866.1:c.4232G>A&XM_005269867.1:c.3920G>A	20	0	7.2182e-05	tolerated(0.13)&.&tolerated(0.14)&tolerated(0.13)&.&.&.&.	benign(0.003)&.&benign(0.011)&benign(0.005)&.&.&.&.	Retinal Dystrophy Panel	Ophthalmology
10	115357828	C	T	['NRAP']	het	missense_variant&missense_variant&missense_variant&missense_variant&missense_variant&missense_variant&missense_variant&missense_variant	NM_001261463.1:c.4232G>A&NM_001322945.1:c.4124G>A&NM_006175.4:c.4127G>A&NM_198060.3:c.4232G>A&XM_005269864.1:c.4127G>A&XM_005269865.1:c.4124G>A&XM_005269866.1:c.4232G>A&XM_005269867.1:c.3920G>A	20	0	7.2182e-05	tolerated(0.13)&.&tolerated(0.14)&tolerated(0.13)&.&.&.&.	benign(0.003)&.&benign(0.011)&benign(0.005)&.&.&.&.	Skeletal Dysplasias Core Panel	Malformations
10	115357829	G	A	['NRAP']	het	missense_variant&missense_variant&missense_variant&missense_variant&missense_variant&missense_variant&missense_variant&missense_variant	NM_001261463.1:c.4231C>T&NM_001322945.1:c.4123C>T&NM_006175.4:c.4126C>T&NM_198060.3:c.4231C>T&XM_005269864.1:c.4126C>T&XM_005269865.1:c.4123C>T&XM_005269866.1:c.4231C>T&XM_005269867.1:c.3919C>T	16	0	5.7747e-05	tolerated(0.06)&.&tolerated(0.06)&tolerated(0.06)&.&.&.&.	benign(0.007)&.&benign(0.011)&benign(0.005)&.&.&.&.	Retinal Dystrophy Panel	Ophthalmology
10	115364418	C	T	['NRAP']	het	missense_variant&missense_variant&missense_variant&missense_variant&missense_variant&missense_variant&missense_variant&intron_variant	NM_001261463.1:c.4177G>A&NM_001322945.1:c.4069G>A&NM_006175.4:c.4072G>A&NM_198060.3:c.4177G>A&XM_005269864.1:c.4072G>A&XM_005269865.1:c.4069G>A&XM_005269866.1:c.4177G>A&XM_005269867.1:c.3915+1103G>A	6	0	2.4409e-05	deleterious(0)&.&deleterious(0)&deleterious(0)&.&.&.&.	possibly_damaging(0.764)&.&possibly_damaging(0.701)&possibly_damaging(0.506)&.&.&.&.	Beyond Paediatric Epilepsy Panel	Neurology
10	115364421	G	A	['NRAP']	het	missense_variant&missense_variant&missense_variant&missense_variant&missense_variant&missense_variant&missense_variant&intron_variant	NM_001261463.1:c.4174C>T&NM_001322945.1:c.4066C>T&NM_006175.4:c.4069C>T&NM_198060.3:c.4174C>T&XM_005269864.1:c.4069C>T&XM_005269865.1:c.4066C>T&XM_005269866.1:c.4174C>T&XM_005269867.1:c.3915+1100C>T	1	0	4.0669e-06	deleterious(0.04)&.&deleterious(0.04)&deleterious(0.04)&.&.&.&.	probably_damaging(0.997)&.&possibly_damaging(0.747)&possibly_damaging(0.562)&.&.&.&.	Retinal Dystrophy Panel	Ophthalmology
10	115364453	T	C	['NRAP']	het	missense_variant&missense_variant&missense_variant&missense_variant&missense_variant&missense_variant&missense_variant&intron_variant	NM_001261463.1:c.4142A>G&NM_001322945.1:c.4034A>G&NM_006175.4:c.4037A>G&NM_198060.3:c.4142A>G&XM_005269864.1:c.4037A>G&XM_005269865.1:c.4034A>G&XM_005269866.1:c.4142A>G&XM_005269867.1:c.3915+1068A>G	1	0	4.0614e-06	deleterious(0)&.&deleterious(0)&deleterious(0)&.&.&.&.	probably_damaging(0.999)&.&probably_damaging(1)&probably_damaging(1)&.&.&.&.	Spastic Paraplegia Panel	Neurology
10	115364457	C	T	['NRAP']	het	missense_variant&missense_variant&missense_variant&missense_variant&missense_variant&missense_variant&missense_variant&intron_variant	NM_001261463.1:c.4138G>A&NM_001322945.1:c.4030G>A&NM_006175.4:c.4033G>A&NM_198060.3:c.4138G>A&XM_005269864.1:c.4033G>A&XM_005269865.1:c.4030G>A&XM_005269866.1:c.4138G>A&XM_005269867.1:c.3915+1064G>A	6	0	2.1648000000000003e-05	tolerated(0.63)&.&tolerated(0.63)&tolerated(0.66)&.&.&.&.	benign(0.023)&.&benign(0.231)&benign(0.341)&.&.&.&.	Noonan Syndrome Panel	Cardiology
10	115364511	C	T	['NRAP']	het	missense_variant&missense_variant&missense_variant&missense_variant&missense_variant&missense_variant&missense_variant&intron_variant	NM_001261463.1:c.4084G>A&NM_001322945.1:c.3976G>A&NM_006175.4:c.3979G>A&NM_198060.3:c.4084G>A&XM_005269864.1:c.3979G>A&XM_005269865.1:c.3976G>A&XM_005269866.1:c.4084G>A&XM_005269867.1:c.3915+1010G>A	1	0	3.231e-05	deleterious(0.01)&.&deleterious(0.01)&deleterious(0.01)&.&.&.&.	probably_damaging(0.999)&.&probably_damaging(0.967)&probably_damaging(0.981)&.&.&.&.	Beyond Paediatric Epilepsy Panel	Neurology
10	115364513	A	T	['NRAP']	het	missense_variant&missense_variant&missense_variant&missense_variant&missense_variant&missense_variant&missense_variant&intron_variant	NM_001261463.1:c.4082T>A&NM_001322945.1:c.3974T>A&NM_006175.4:c.3977T>A&NM_198060.3:c.4082T>A&XM_005269864.1:c.3977T>A&XM_005269865.1:c.3974T>A&XM_005269866.1:c.4082T>A&XM_005269867.1:c.3915+1008T>A	20	0	7.2162e-05	tolerated(0.06)&.&tolerated(0.05)&tolerated(0.06)&.&.&.&.	benign(0.001)&.&benign(0.003)&benign(0)&.&.&.&.	Primary Immunodeficiency Panel	Immunology
10	115364514	T	C	['NRAP']	het	missense_variant&missense_variant&missense_variant&missense_variant&missense_variant&missense_variant&missense_variant&intron_variant	NM_001261463.1:c.4081A>G&NM_001322945.1:c.3973A>G&NM_006175.4:c.3976A>G&NM_198060.3:c.4081A>G&XM_005269864.1:c.3976A>G&XM_005269865.1:c.3973A>G&XM_005269866.1:c.4081A>G&XM_005269867.1:c.3915+1007A>G	2	0	8.123400000000001e-06	tolerated(0.79)&.&tolerated(0.81)&tolerated(0.75)&.&.&.&.	benign(0.023)&.&benign(0.039)&benign(0.017)&.&.&.&.	Albinism Panel (Dermatology)	Dermatology
10	115364514	T	C	['NRAP']	het	missense_variant&missense_variant&missense_variant&missense_variant&missense_variant&missense_variant&missense_variant&intron_variant	NM_001261463.1:c.4081A>G&NM_001322945.1:c.3973A>G&NM_006175.4:c.3976A>G&NM_198060.3:c.4081A>G&XM_005269864.1:c.3976A>G&XM_005269865.1:c.3973A>G&XM_005269866.1:c.4081A>G&XM_005269867.1:c.3915+1007A>G	2	0	8.123400000000001e-06	tolerated(0.79)&.&tolerated(0.81)&tolerated(0.75)&.&.&.&.	benign(0.023)&.&benign(0.039)&benign(0.017)&.&.&.&.	Heterotaxy and Situs Inversus Panel (Cardiology)	Cardiology
10	115364528	T	G	['NRAP']	het	missense_variant&missense_variant&missense_variant&missense_variant&missense_variant&missense_variant&missense_variant&intron_variant	NM_001261463.1:c.4067A>C&NM_001322945.1:c.3959A>C&NM_006175.4:c.3962A>C&NM_198060.3:c.4067A>C&XM_005269864.1:c.3962A>C&XM_005269865.1:c.3959A>C&XM_005269866.1:c.4067A>C&XM_005269867.1:c.3915+993A>C	2	0	8.123400000000001e-06	deleterious(0)&.&deleterious(0)&deleterious(0)&.&.&.&.	possibly_damaging(0.579)&.&possibly_damaging(0.655)&possibly_damaging(0.453)&.&.&.&.	Hypertrophic Cardiomyopathy (HCM) Panel	Cardiology
10	115364532	C	T	['NRAP']	het	missense_variant&missense_variant&missense_variant&missense_variant&missense_variant&missense_variant&missense_variant&intron_variant	NM_001261463.1:c.4063G>A&NM_001322945.1:c.3955G>A&NM_006175.4:c.3958G>A&NM_198060.3:c.4063G>A&XM_005269864.1:c.3958G>A&XM_005269865.1:c.3955G>A&XM_005269866.1:c.4063G>A&XM_005269867.1:c.3915+989G>A	1	0	4.0617000000000004e-06	tolerated(1)&.&tolerated(1)&tolerated(1)&.&.&.&.	benign(0.018)&.&benign(0.012)&benign(0.005)&.&.&.&.	Spastic Paraplegia Panel	Neurology
10	115364552	C	G	['NRAP']	het	missense_variant&missense_variant&missense_variant&missense_variant&missense_variant&missense_variant&missense_variant&intron_variant	NM_001261463.1:c.4043G>C&NM_001322945.1:c.3935G>C&NM_006175.4:c.3938G>C&NM_198060.3:c.4043G>C&XM_005269864.1:c.3938G>C&XM_005269865.1:c.3935G>C&XM_005269866.1:c.4043G>C&XM_005269867.1:c.3915+969G>C	37	0	0.0001335	deleterious(0)&.&deleterious(0)&deleterious(0)&.&.&.&.	benign(0.06)&.&benign(0.131)&benign(0.062)&.&.&.&.	Optic Atrophy Panel	Ophthalmology
10	115364552	C	G	['NRAP']	het	missense_variant&missense_variant&missense_variant&missense_variant&missense_variant&missense_variant&missense_variant&intron_variant	NM_001261463.1:c.4043G>C&NM_001322945.1:c.3935G>C&NM_006175.4:c.3938G>C&NM_198060.3:c.4043G>C&XM_005269864.1:c.3938G>C&XM_005269865.1:c.3935G>C&XM_005269866.1:c.4043G>C&XM_005269867.1:c.3915+969G>C	37	0	0.0001335	deleterious(0)&.&deleterious(0)&deleterious(0)&.&.&.&.	benign(0.06)&.&benign(0.131)&benign(0.062)&.&.&.&.	Retinal Dystrophy Panel	Ophthalmology
10	115364552	C	G	['NRAP']	het	missense_variant&missense_variant&missense_variant&missense_variant&missense_variant&missense_variant&missense_variant&intron_variant	NM_001261463.1:c.4043G>C&NM_001322945.1:c.3935G>C&NM_006175.4:c.3938G>C&NM_198060.3:c.4043G>C&XM_005269864.1:c.3938G>C&XM_005269865.1:c.3935G>C&XM_005269866.1:c.4043G>C&XM_005269867.1:c.3915+969G>C	37	0	0.0001335	deleterious(0)&.&deleterious(0)&deleterious(0)&.&.&.&.	benign(0.06)&.&benign(0.131)&benign(0.062)&.&.&.&.	Ataxia Panel	Neurology
10	115364552	C	G	['NRAP']	het	missense_variant&missense_variant&missense_variant&missense_variant&missense_variant&missense_variant&missense_variant&intron_variant	NM_001261463.1:c.4043G>C&NM_001322945.1:c.3935G>C&NM_006175.4:c.3938G>C&NM_198060.3:c.4043G>C&XM_005269864.1:c.3938G>C&XM_005269865.1:c.3935G>C&XM_005269866.1:c.4043G>C&XM_005269867.1:c.3915+969G>C	37	0	0.0001335	deleterious(0)&.&deleterious(0)&deleterious(0)&.&.&.&.	benign(0.06)&.&benign(0.131)&benign(0.062)&.&.&.&.	Retinal Dystrophy Panel	Ophthalmology
10	115364552	C	G	['NRAP']	het	missense_variant&missense_variant&missense_variant&missense_variant&missense_variant&missense_variant&missense_variant&intron_variant	NM_001261463.1:c.4043G>C&NM_001322945.1:c.3935G>C&NM_006175.4:c.3938G>C&NM_198060.3:c.4043G>C&XM_005269864.1:c.3938G>C&XM_005269865.1:c.3935G>C&XM_005269866.1:c.4043G>C&XM_005269867.1:c.3915+969G>C	37	0	0.0001335	deleterious(0)&.&deleterious(0)&deleterious(0)&.&.&.&.	benign(0.06)&.&benign(0.131)&benign(0.062)&.&.&.&.	Abnormal Genitalia/ Disorders of Sex Development Panel	Endocrinology
10	115364552	C	G	['NRAP']	het	missense_variant&missense_variant&missense_variant&missense_variant&missense_variant&missense_variant&missense_variant&intron_variant	NM_001261463.1:c.4043G>C&NM_001322945.1:c.3935G>C&NM_006175.4:c.3938G>C&NM_198060.3:c.4043G>C&XM_005269864.1:c.3938G>C&XM_005269865.1:c.3935G>C&XM_005269866.1:c.4043G>C&XM_005269867.1:c.3915+969G>C	37	0	0.0001335	deleterious(0)&.&deleterious(0)&deleterious(0)&.&.&.&.	benign(0.06)&.&benign(0.131)&benign(0.062)&.&.&.&.	Kallmann Syndrome Panel	Endocrinology
10	115364552	C	G	['NRAP']	het	missense_variant&missense_variant&missense_variant&missense_variant&missense_variant&missense_variant&missense_variant&intron_variant	NM_001261463.1:c.4043G>C&NM_001322945.1:c.3935G>C&NM_006175.4:c.3938G>C&NM_198060.3:c.4043G>C&XM_005269864.1:c.3938G>C&XM_005269865.1:c.3935G>C&XM_005269866.1:c.4043G>C&XM_005269867.1:c.3915+969G>C	37	0	0.0001335	deleterious(0)&.&deleterious(0)&deleterious(0)&.&.&.&.	benign(0.06)&.&benign(0.131)&benign(0.062)&.&.&.&.	Aorta Panel	Cardiology
10	115364552	C	G	['NRAP']	het	missense_variant&missense_variant&missense_variant&missense_variant&missense_variant&missense_variant&missense_variant&intron_variant	NM_001261463.1:c.4043G>C&NM_001322945.1:c.3935G>C&NM_006175.4:c.3938G>C&NM_198060.3:c.4043G>C&XM_005269864.1:c.3938G>C&XM_005269865.1:c.3935G>C&XM_005269866.1:c.4043G>C&XM_005269867.1:c.3915+969G>C	37	0	0.0001335	deleterious(0)&.&deleterious(0)&deleterious(0)&.&.&.&.	benign(0.06)&.&benign(0.131)&benign(0.062)&.&.&.&.	VHL single gene test	Single gene tests
10	115364552	C	G	['NRAP']	het	missense_variant&missense_variant&missense_variant&missense_variant&missense_variant&missense_variant&missense_variant&intron_variant	NM_001261463.1:c.4043G>C&NM_001322945.1:c.3935G>C&NM_006175.4:c.3938G>C&NM_198060.3:c.4043G>C&XM_005269864.1:c.3938G>C&XM_005269865.1:c.3935G>C&XM_005269866.1:c.4043G>C&XM_005269867.1:c.3915+969G>C	37	0	0.0001335	deleterious(0)&.&deleterious(0)&deleterious(0)&.&.&.&.	benign(0.06)&.&benign(0.131)&benign(0.062)&.&.&.&.	Osteogenesis Imperfecta Panel	Malformations
10	115364552	C	G	['NRAP']	het	missense_variant&missense_variant&missense_variant&missense_variant&missense_variant&missense_variant&missense_variant&intron_variant	NM_001261463.1:c.4043G>C&NM_001322945.1:c.3935G>C&NM_006175.4:c.3938G>C&NM_198060.3:c.4043G>C&XM_005269864.1:c.3938G>C&XM_005269865.1:c.3935G>C&XM_005269866.1:c.4043G>C&XM_005269867.1:c.3915+969G>C	37	0	0.0001335	deleterious(0)&.&deleterious(0)&deleterious(0)&.&.&.&.	benign(0.06)&.&benign(0.131)&benign(0.062)&.&.&.&.	Kabuki Syndrome Panel	Malformations
10	115364552	C	T	['NRAP']	het	missense_variant&missense_variant&missense_variant&missense_variant&missense_variant&missense_variant&missense_variant&intron_variant	NM_001261463.1:c.4043G>A&NM_001322945.1:c.3935G>A&NM_006175.4:c.3938G>A&NM_198060.3:c.4043G>A&XM_005269864.1:c.3938G>A&XM_005269865.1:c.3935G>A&XM_005269866.1:c.4043G>A&XM_005269867.1:c.3915+969G>A	64	0	0.00023092	tolerated(1)&.&tolerated(1)&tolerated(1)&.&.&.&.	benign(0)&.&benign(0)&benign(0)&.&.&.&.	Comprehensive Cardiology Panel	Cardiology
10	115364552	C	G	['NRAP']	het	missense_variant&missense_variant&missense_variant&missense_variant&missense_variant&missense_variant&missense_variant&intron_variant	NM_001261463.1:c.4043G>C&NM_001322945.1:c.3935G>C&NM_006175.4:c.3938G>C&NM_198060.3:c.4043G>C&XM_005269864.1:c.3938G>C&XM_005269865.1:c.3935G>C&XM_005269866.1:c.4043G>C&XM_005269867.1:c.3915+969G>C	37	0	0.0001335	deleterious(0)&.&deleterious(0)&deleterious(0)&.&.&.&.	benign(0.06)&.&benign(0.131)&benign(0.062)&.&.&.&.	Hereditary Paraganglioma-Pheochromocytoma Panel	Hereditary Cancer
10	115364552	C	T	['NRAP']	het	missense_variant&missense_variant&missense_variant&missense_variant&missense_variant&missense_variant&missense_variant&intron_variant	NM_001261463.1:c.4043G>A&NM_001322945.1:c.3935G>A&NM_006175.4:c.3938G>A&NM_198060.3:c.4043G>A&XM_005269864.1:c.3938G>A&XM_005269865.1:c.3935G>A&XM_005269866.1:c.4043G>A&XM_005269867.1:c.3915+969G>A	64	0	0.00023092	tolerated(1)&.&tolerated(1)&tolerated(1)&.&.&.&.	benign(0)&.&benign(0)&benign(0)&.&.&.&.	Craniosynostosis Panel	Malformations
10	115364552	C	T	['NRAP']	het	missense_variant&missense_variant&missense_variant&missense_variant&missense_variant&missense_variant&missense_variant&intron_variant	NM_001261463.1:c.4043G>A&NM_001322945.1:c.3935G>A&NM_006175.4:c.3938G>A&NM_198060.3:c.4043G>A&XM_005269864.1:c.3938G>A&XM_005269865.1:c.3935G>A&XM_005269866.1:c.4043G>A&XM_005269867.1:c.3915+969G>A	64	0	0.00023092	tolerated(1)&.&tolerated(1)&tolerated(1)&.&.&.&.	benign(0)&.&benign(0)&benign(0)&.&.&.&.	Hypertrophic Cardiomyopathy (HCM) Panel	Cardiology
10	115364552	C	G	['NRAP']	het	missense_variant&missense_variant&missense_variant&missense_variant&missense_variant&missense_variant&missense_variant&intron_variant	NM_001261463.1:c.4043G>C&NM_001322945.1:c.3935G>C&NM_006175.4:c.3938G>C&NM_198060.3:c.4043G>C&XM_005269864.1:c.3938G>C&XM_005269865.1:c.3935G>C&XM_005269866.1:c.4043G>C&XM_005269867.1:c.3915+969G>C	37	0	0.0001335	deleterious(0)&.&deleterious(0)&deleterious(0)&.&.&.&.	benign(0.06)&.&benign(0.131)&benign(0.062)&.&.&.&.	Retinal Dystrophy Panel	Ophthalmology
10	115364552	C	G	['NRAP']	het	missense_variant&missense_variant&missense_variant&missense_variant&missense_variant&missense_variant&missense_variant&intron_variant	NM_001261463.1:c.4043G>C&NM_001322945.1:c.3935G>C&NM_006175.4:c.3938G>C&NM_198060.3:c.4043G>C&XM_005269864.1:c.3938G>C&XM_005269865.1:c.3935G>C&XM_005269866.1:c.4043G>C&XM_005269867.1:c.3915+969G>C	37	0	0.0001335	deleterious(0)&.&deleterious(0)&deleterious(0)&.&.&.&.	benign(0.06)&.&benign(0.131)&benign(0.062)&.&.&.&.	Aorta Panel	Cardiology
10	115364552	C	T	['NRAP']	het	missense_variant&missense_variant&missense_variant&missense_variant&missense_variant&missense_variant&missense_variant&intron_variant	NM_001261463.1:c.4043G>A&NM_001322945.1:c.3935G>A&NM_006175.4:c.3938G>A&NM_198060.3:c.4043G>A&XM_005269864.1:c.3938G>A&XM_005269865.1:c.3935G>A&XM_005269866.1:c.4043G>A&XM_005269867.1:c.3915+969G>A	64	0	0.00023092	tolerated(1)&.&tolerated(1)&tolerated(1)&.&.&.&.	benign(0)&.&benign(0)&benign(0)&.&.&.&.	Hypertrophic Cardiomyopathy (HCM) Panel	Cardiology
10	115364565	G	T	['NRAP']	het	missense_variant&missense_variant&missense_variant&missense_variant&missense_variant&missense_variant&missense_variant&intron_variant	NM_001261463.1:c.4030C>A&NM_001322945.1:c.3922C>A&NM_006175.4:c.3925C>A&NM_198060.3:c.4030C>A&XM_005269864.1:c.3925C>A&XM_005269865.1:c.3922C>A&XM_005269866.1:c.4030C>A&XM_005269867.1:c.3915+956C>A	25	0	0.00010154	deleterious(0.03)&.&deleterious(0.03)&deleterious(0.03)&.&.&.&.	benign(0.06)&.&benign(0.138)&benign(0.065)&.&.&.&.	Retinal Dystrophy Panel	Ophthalmology
10	115364568	C	T	['NRAP']	het	missense_variant&missense_variant&missense_variant&missense_variant&missense_variant&missense_variant&missense_variant&intron_variant	NM_001261463.1:c.4027G>A&NM_001322945.1:c.3919G>A&NM_006175.4:c.3922G>A&NM_198060.3:c.4027G>A&XM_005269864.1:c.3922G>A&XM_005269865.1:c.3919G>A&XM_005269866.1:c.4027G>A&XM_005269867.1:c.3915+953G>A	10	0	3.6079e-05	deleterious(0.01)&.&deleterious(0.01)&deleterious(0.01)&.&.&.&.	benign(0.049)&.&benign(0.294)&benign(0.154)&.&.&.&.	DDX3X single gene test	Single gene tests
10	115364568	C	T	['NRAP']	het	missense_variant&missense_variant&missense_variant&missense_variant&missense_variant&missense_variant&missense_variant&intron_variant	NM_001261463.1:c.4027G>A&NM_001322945.1:c.3919G>A&NM_006175.4:c.3922G>A&NM_198060.3:c.4027G>A&XM_005269864.1:c.3922G>A&XM_005269865.1:c.3919G>A&XM_005269866.1:c.4027G>A&XM_005269867.1:c.3915+953G>A	10	0	3.6079e-05	deleterious(0.01)&.&deleterious(0.01)&deleterious(0.01)&.&.&.&.	benign(0.049)&.&benign(0.294)&benign(0.154)&.&.&.&.	Retinal Dystrophy Panel	Ophthalmology
10	115364568	C	T	['NRAP']	het	missense_variant&missense_variant&missense_variant&missense_variant&missense_variant&missense_variant&missense_variant&intron_variant	NM_001261463.1:c.4027G>A&NM_001322945.1:c.3919G>A&NM_006175.4:c.3922G>A&NM_198060.3:c.4027G>A&XM_005269864.1:c.3922G>A&XM_005269865.1:c.3919G>A&XM_005269866.1:c.4027G>A&XM_005269867.1:c.3915+953G>A	10	0	3.6079e-05	deleterious(0.01)&.&deleterious(0.01)&deleterious(0.01)&.&.&.&.	benign(0.049)&.&benign(0.294)&benign(0.154)&.&.&.&.	Retinal Dystrophy Panel	Ophthalmology
10	115364568	C	T	['NRAP']	het	missense_variant&missense_variant&missense_variant&missense_variant&missense_variant&missense_variant&missense_variant&intron_variant	NM_001261463.1:c.4027G>A&NM_001322945.1:c.3919G>A&NM_006175.4:c.3922G>A&NM_198060.3:c.4027G>A&XM_005269864.1:c.3922G>A&XM_005269865.1:c.3919G>A&XM_005269866.1:c.4027G>A&XM_005269867.1:c.3915+953G>A	10	0	3.6079e-05	deleterious(0.01)&.&deleterious(0.01)&deleterious(0.01)&.&.&.&.	benign(0.049)&.&benign(0.294)&benign(0.154)&.&.&.&.	Heterotaxy and Situs Inversus Panel (Cardiology)	Cardiology
10	115364584	C	G	['NRAP']	het	missense_variant&missense_variant&missense_variant&missense_variant&missense_variant&missense_variant&missense_variant&intron_variant	NM_001261463.1:c.4011G>C&NM_001322945.1:c.3903G>C&NM_006175.4:c.3906G>C&NM_198060.3:c.4011G>C&XM_005269864.1:c.3906G>C&XM_005269865.1:c.3903G>C&XM_005269866.1:c.4011G>C&XM_005269867.1:c.3915+937G>C	45	0	0.00016235	deleterious(0.04)&.&deleterious(0.04)&deleterious(0.04)&.&.&.&.	benign(0.007)&.&benign(0.012)&benign(0.005)&.&.&.&.	Hyperlipidemia Panel	Cardiology
10	115364584	C	G	['NRAP']	het	missense_variant&missense_variant&missense_variant&missense_variant&missense_variant&missense_variant&missense_variant&intron_variant	NM_001261463.1:c.4011G>C&NM_001322945.1:c.3903G>C&NM_006175.4:c.3906G>C&NM_198060.3:c.4011G>C&XM_005269864.1:c.3906G>C&XM_005269865.1:c.3903G>C&XM_005269866.1:c.4011G>C&XM_005269867.1:c.3915+937G>C	45	0	0.00016235	deleterious(0.04)&.&deleterious(0.04)&deleterious(0.04)&.&.&.&.	benign(0.007)&.&benign(0.012)&benign(0.005)&.&.&.&.	Ataxia Panel	Neurology
10	115364584	C	G	['NRAP']	het	missense_variant&missense_variant&missense_variant&missense_variant&missense_variant&missense_variant&missense_variant&intron_variant	NM_001261463.1:c.4011G>C&NM_001322945.1:c.3903G>C&NM_006175.4:c.3906G>C&NM_198060.3:c.4011G>C&XM_005269864.1:c.3906G>C&XM_005269865.1:c.3903G>C&XM_005269866.1:c.4011G>C&XM_005269867.1:c.3915+937G>C	45	0	0.00016235	deleterious(0.04)&.&deleterious(0.04)&deleterious(0.04)&.&.&.&.	benign(0.007)&.&benign(0.012)&benign(0.005)&.&.&.&.	Long QT Syndrome (LQTS) Panel	Cardiology
10	115364584	C	G	['NRAP']	het	missense_variant&missense_variant&missense_variant&missense_variant&missense_variant&missense_variant&missense_variant&intron_variant	NM_001261463.1:c.4011G>C&NM_001322945.1:c.3903G>C&NM_006175.4:c.3906G>C&NM_198060.3:c.4011G>C&XM_005269864.1:c.3906G>C&XM_005269865.1:c.3903G>C&XM_005269866.1:c.4011G>C&XM_005269867.1:c.3915+937G>C	45	0	0.00016235	deleterious(0.04)&.&deleterious(0.04)&deleterious(0.04)&.&.&.&.	benign(0.007)&.&benign(0.012)&benign(0.005)&.&.&.&.	Ichthyosis Panel	Dermatology
10	115364584	C	G	['NRAP']	het	missense_variant&missense_variant&missense_variant&missense_variant&missense_variant&missense_variant&missense_variant&intron_variant	NM_001261463.1:c.4011G>C&NM_001322945.1:c.3903G>C&NM_006175.4:c.3906G>C&NM_198060.3:c.4011G>C&XM_005269864.1:c.3906G>C&XM_005269865.1:c.3903G>C&XM_005269866.1:c.4011G>C&XM_005269867.1:c.3915+937G>C	45	0	0.00016235	deleterious(0.04)&.&deleterious(0.04)&deleterious(0.04)&.&.&.&.	benign(0.007)&.&benign(0.012)&benign(0.005)&.&.&.&.	Autoinflammatory Syndrome Panel	Immunology
10	115364584	C	G	['NRAP']	het	missense_variant&missense_variant&missense_variant&missense_variant&missense_variant&missense_variant&missense_variant&intron_variant	NM_001261463.1:c.4011G>C&NM_001322945.1:c.3903G>C&NM_006175.4:c.3906G>C&NM_198060.3:c.4011G>C&XM_005269864.1:c.3906G>C&XM_005269865.1:c.3903G>C&XM_005269866.1:c.4011G>C&XM_005269867.1:c.3915+937G>C	45	0	0.00016235	deleterious(0.04)&.&deleterious(0.04)&deleterious(0.04)&.&.&.&.	benign(0.007)&.&benign(0.012)&benign(0.005)&.&.&.&.	Cystic Kidney Disease Panel	Nephrology
10	115364584	C	A	['NRAP']	het	missense_variant&missense_variant&missense_variant&missense_variant&missense_variant&missense_variant&missense_variant&intron_variant	NM_001261463.1:c.4011G>T&NM_001322945.1:c.3903G>T&NM_006175.4:c.3906G>T&NM_198060.3:c.4011G>T&XM_005269864.1:c.3906G>T&XM_005269865.1:c.3903G>T&XM_005269866.1:c.4011G>T&XM_005269867.1:c.3915+937G>T	2	0	8.1229e-06	deleterious(0.04)&.&deleterious(0.04)&deleterious(0.04)&.&.&.&.	benign(0.007)&.&benign(0.012)&benign(0.005)&.&.&.&.	Retinal Dystrophy Panel	Ophthalmology
10	115364584	C	G	['NRAP']	het	missense_variant&missense_variant&missense_variant&missense_variant&missense_variant&missense_variant&missense_variant&intron_variant	NM_001261463.1:c.4011G>C&NM_001322945.1:c.3903G>C&NM_006175.4:c.3906G>C&NM_198060.3:c.4011G>C&XM_005269864.1:c.3906G>C&XM_005269865.1:c.3903G>C&XM_005269866.1:c.4011G>C&XM_005269867.1:c.3915+937G>C	45	0	0.00016235	deleterious(0.04)&.&deleterious(0.04)&deleterious(0.04)&.&.&.&.	benign(0.007)&.&benign(0.012)&benign(0.005)&.&.&.&.	Skeletal Dysplasias Core Panel	Malformations
10	115364584	C	G	['NRAP']	het	missense_variant&missense_variant&missense_variant&missense_variant&missense_variant&missense_variant&missense_variant&intron_variant	NM_001261463.1:c.4011G>C&NM_001322945.1:c.3903G>C&NM_006175.4:c.3906G>C&NM_198060.3:c.4011G>C&XM_005269864.1:c.3906G>C&XM_005269865.1:c.3903G>C&XM_005269866.1:c.4011G>C&XM_005269867.1:c.3915+937G>C	45	0	0.00016235	deleterious(0.04)&.&deleterious(0.04)&deleterious(0.04)&.&.&.&.	benign(0.007)&.&benign(0.012)&benign(0.005)&.&.&.&.	Hypertrophic Cardiomyopathy (HCM) Panel	Cardiology
10	115364584	C	G	['NRAP']	het	missense_variant&missense_variant&missense_variant&missense_variant&missense_variant&missense_variant&missense_variant&intron_variant	NM_001261463.1:c.4011G>C&NM_001322945.1:c.3903G>C&NM_006175.4:c.3906G>C&NM_198060.3:c.4011G>C&XM_005269864.1:c.3906G>C&XM_005269865.1:c.3903G>C&XM_005269866.1:c.4011G>C&XM_005269867.1:c.3915+937G>C	45	0	0.00016235	deleterious(0.04)&.&deleterious(0.04)&deleterious(0.04)&.&.&.&.	benign(0.007)&.&benign(0.012)&benign(0.005)&.&.&.&.	Palmoplantar Keratoderma Panel	Dermatology
10	115364584	C	G	['NRAP']	het	missense_variant&missense_variant&missense_variant&missense_variant&missense_variant&missense_variant&missense_variant&intron_variant	NM_001261463.1:c.4011G>C&NM_001322945.1:c.3903G>C&NM_006175.4:c.3906G>C&NM_198060.3:c.4011G>C&XM_005269864.1:c.3906G>C&XM_005269865.1:c.3903G>C&XM_005269866.1:c.4011G>C&XM_005269867.1:c.3915+937G>C	45	0	0.00016235	deleterious(0.04)&.&deleterious(0.04)&deleterious(0.04)&.&.&.&.	benign(0.007)&.&benign(0.012)&benign(0.005)&.&.&.&.	Microcephaly and Pontocerebellar Hypoplasia Panel (Malformations)	Malformations
10	115364584	C	G	['NRAP']	het	missense_variant&missense_variant&missense_variant&missense_variant&missense_variant&missense_variant&missense_variant&intron_variant	NM_001261463.1:c.4011G>C&NM_001322945.1:c.3903G>C&NM_006175.4:c.3906G>C&NM_198060.3:c.4011G>C&XM_005269864.1:c.3906G>C&XM_005269865.1:c.3903G>C&XM_005269866.1:c.4011G>C&XM_005269867.1:c.3915+937G>C	45	0	0.00016235	deleterious(0.04)&.&deleterious(0.04)&deleterious(0.04)&.&.&.&.	benign(0.007)&.&benign(0.012)&benign(0.005)&.&.&.&.	Kallmann Syndrome Panel	Endocrinology
10	115364584	C	G	['NRAP']	het	missense_variant&missense_variant&missense_variant&missense_variant&missense_variant&missense_variant&missense_variant&intron_variant	NM_001261463.1:c.4011G>C&NM_001322945.1:c.3903G>C&NM_006175.4:c.3906G>C&NM_198060.3:c.4011G>C&XM_005269864.1:c.3906G>C&XM_005269865.1:c.3903G>C&XM_005269866.1:c.4011G>C&XM_005269867.1:c.3915+937G>C	45	0	0.00016235	deleterious(0.04)&.&deleterious(0.04)&deleterious(0.04)&.&.&.&.	benign(0.007)&.&benign(0.012)&benign(0.005)&.&.&.&.	Comprehensive Epilepsy Panel	Neurology
10	115364584	C	G	['NRAP']	het	missense_variant&missense_variant&missense_variant&missense_variant&missense_variant&missense_variant&missense_variant&intron_variant	NM_001261463.1:c.4011G>C&NM_001322945.1:c.3903G>C&NM_006175.4:c.3906G>C&NM_198060.3:c.4011G>C&XM_005269864.1:c.3906G>C&XM_005269865.1:c.3903G>C&XM_005269866.1:c.4011G>C&XM_005269867.1:c.3915+937G>C	45	0	0.00016235	deleterious(0.04)&.&deleterious(0.04)&deleterious(0.04)&.&.&.&.	benign(0.007)&.&benign(0.012)&benign(0.005)&.&.&.&.	Arrhythmogenic Right Ventricular Cardiomyopathy (ARVC) Panel	Cardiology
10	115364584	C	G	['NRAP']	het	missense_variant&missense_variant&missense_variant&missense_variant&missense_variant&missense_variant&missense_variant&intron_variant	NM_001261463.1:c.4011G>C&NM_001322945.1:c.3903G>C&NM_006175.4:c.3906G>C&NM_198060.3:c.4011G>C&XM_005269864.1:c.3906G>C&XM_005269865.1:c.3903G>C&XM_005269866.1:c.4011G>C&XM_005269867.1:c.3915+937G>C	45	0	0.00016235	deleterious(0.04)&.&deleterious(0.04)&deleterious(0.04)&.&.&.&.	benign(0.007)&.&benign(0.012)&benign(0.005)&.&.&.&.	Comprehensive Cardiology Panel	Cardiology
10	115364584	C	G	['NRAP']	het	missense_variant&missense_variant&missense_variant&missense_variant&missense_variant&missense_variant&missense_variant&intron_variant	NM_001261463.1:c.4011G>C&NM_001322945.1:c.3903G>C&NM_006175.4:c.3906G>C&NM_198060.3:c.4011G>C&XM_005269864.1:c.3906G>C&XM_005269865.1:c.3903G>C&XM_005269866.1:c.4011G>C&XM_005269867.1:c.3915+937G>C	45	0	0.00016235	deleterious(0.04)&.&deleterious(0.04)&deleterious(0.04)&.&.&.&.	benign(0.007)&.&benign(0.012)&benign(0.005)&.&.&.&.	Aorta Panel	Cardiology
10	115364584	C	G	['NRAP']	het	missense_variant&missense_variant&missense_variant&missense_variant&missense_variant&missense_variant&missense_variant&intron_variant	NM_001261463.1:c.4011G>C&NM_001322945.1:c.3903G>C&NM_006175.4:c.3906G>C&NM_198060.3:c.4011G>C&XM_005269864.1:c.3906G>C&XM_005269865.1:c.3903G>C&XM_005269866.1:c.4011G>C&XM_005269867.1:c.3915+937G>C	45	0	0.00016235	deleterious(0.04)&.&deleterious(0.04)&deleterious(0.04)&.&.&.&.	benign(0.007)&.&benign(0.012)&benign(0.005)&.&.&.&.	Retinal Dystrophy Panel	Ophthalmology
10	115364584	C	G	['NRAP']	het	missense_variant&missense_variant&missense_variant&missense_variant&missense_variant&missense_variant&missense_variant&intron_variant	NM_001261463.1:c.4011G>C&NM_001322945.1:c.3903G>C&NM_006175.4:c.3906G>C&NM_198060.3:c.4011G>C&XM_005269864.1:c.3906G>C&XM_005269865.1:c.3903G>C&XM_005269866.1:c.4011G>C&XM_005269867.1:c.3915+937G>C	45	0	0.00016235	deleterious(0.04)&.&deleterious(0.04)&deleterious(0.04)&.&.&.&.	benign(0.007)&.&benign(0.012)&benign(0.005)&.&.&.&.	MODY Panel	Endocrinology
10	115364584	C	G	['NRAP']	het	missense_variant&missense_variant&missense_variant&missense_variant&missense_variant&missense_variant&missense_variant&intron_variant	NM_001261463.1:c.4011G>C&NM_001322945.1:c.3903G>C&NM_006175.4:c.3906G>C&NM_198060.3:c.4011G>C&XM_005269864.1:c.3906G>C&XM_005269865.1:c.3903G>C&XM_005269866.1:c.4011G>C&XM_005269867.1:c.3915+937G>C	45	0	0.00016235	deleterious(0.04)&.&deleterious(0.04)&deleterious(0.04)&.&.&.&.	benign(0.007)&.&benign(0.012)&benign(0.005)&.&.&.&.	Usher Syndrome Panel (Ophthalmology)	Ophthalmology
10	115364584	C	G	['NRAP']	het	missense_variant&missense_variant&missense_variant&missense_variant&missense_variant&missense_variant&missense_variant&intron_variant	NM_001261463.1:c.4011G>C&NM_001322945.1:c.3903G>C&NM_006175.4:c.3906G>C&NM_198060.3:c.4011G>C&XM_005269864.1:c.3906G>C&XM_005269865.1:c.3903G>C&XM_005269866.1:c.4011G>C&XM_005269867.1:c.3915+937G>C	45	0	0.00016235	deleterious(0.04)&.&deleterious(0.04)&deleterious(0.04)&.&.&.&.	benign(0.007)&.&benign(0.012)&benign(0.005)&.&.&.&.	Palmoplantar Keratoderma Panel	Dermatology
10	115364584	C	G	['NRAP']	het	missense_variant&missense_variant&missense_variant&missense_variant&missense_variant&missense_variant&missense_variant&intron_variant	NM_001261463.1:c.4011G>C&NM_001322945.1:c.3903G>C&NM_006175.4:c.3906G>C&NM_198060.3:c.4011G>C&XM_005269864.1:c.3906G>C&XM_005269865.1:c.3903G>C&XM_005269866.1:c.4011G>C&XM_005269867.1:c.3915+937G>C	45	0	0.00016235	deleterious(0.04)&.&deleterious(0.04)&deleterious(0.04)&.&.&.&.	benign(0.007)&.&benign(0.012)&benign(0.005)&.&.&.&.	Retinal Dystrophy Panel	Ophthalmology
10	115364584	C	G	['NRAP']	het	missense_variant&missense_variant&missense_variant&missense_variant&missense_variant&missense_variant&missense_variant&intron_variant	NM_001261463.1:c.4011G>C&NM_001322945.1:c.3903G>C&NM_006175.4:c.3906G>C&NM_198060.3:c.4011G>C&XM_005269864.1:c.3906G>C&XM_005269865.1:c.3903G>C&XM_005269866.1:c.4011G>C&XM_005269867.1:c.3915+937G>C	45	0	0.00016235	deleterious(0.04)&.&deleterious(0.04)&deleterious(0.04)&.&.&.&.	benign(0.007)&.&benign(0.012)&benign(0.005)&.&.&.&.	Comprehensive Growth Disorders / Skeletal Dysplasias and Disorders Panel	Malformations
10	115364584	C	G	['NRAP']	het	missense_variant&missense_variant&missense_variant&missense_variant&missense_variant&missense_variant&missense_variant&intron_variant	NM_001261463.1:c.4011G>C&NM_001322945.1:c.3903G>C&NM_006175.4:c.3906G>C&NM_198060.3:c.4011G>C&XM_005269864.1:c.3906G>C&XM_005269865.1:c.3903G>C&XM_005269866.1:c.4011G>C&XM_005269867.1:c.3915+937G>C	45	0	0.00016235	deleterious(0.04)&.&deleterious(0.04)&deleterious(0.04)&.&.&.&.	benign(0.007)&.&benign(0.012)&benign(0.005)&.&.&.&.	Heterotaxy and Situs Inversus Panel (Malformations)	Malformations
10	115364584	C	G	['NRAP']	het	missense_variant&missense_variant&missense_variant&missense_variant&missense_variant&missense_variant&missense_variant&intron_variant	NM_001261463.1:c.4011G>C&NM_001322945.1:c.3903G>C&NM_006175.4:c.3906G>C&NM_198060.3:c.4011G>C&XM_005269864.1:c.3906G>C&XM_005269865.1:c.3903G>C&XM_005269866.1:c.4011G>C&XM_005269867.1:c.3915+937G>C	45	0	0.00016235	deleterious(0.04)&.&deleterious(0.04)&deleterious(0.04)&.&.&.&.	benign(0.007)&.&benign(0.012)&benign(0.005)&.&.&.&.	Aorta Panel	Cardiology
10	115364584	C	G	['NRAP']	het	missense_variant&missense_variant&missense_variant&missense_variant&missense_variant&missense_variant&missense_variant&intron_variant	NM_001261463.1:c.4011G>C&NM_001322945.1:c.3903G>C&NM_006175.4:c.3906G>C&NM_198060.3:c.4011G>C&XM_005269864.1:c.3906G>C&XM_005269865.1:c.3903G>C&XM_005269866.1:c.4011G>C&XM_005269867.1:c.3915+937G>C	45	0	0.00016235	deleterious(0.04)&.&deleterious(0.04)&deleterious(0.04)&.&.&.&.	benign(0.007)&.&benign(0.012)&benign(0.005)&.&.&.&.	Hemolytic Uremic Syndrome Panel	Nephrology
10	115364584	C	G	['NRAP']	het	missense_variant&missense_variant&missense_variant&missense_variant&missense_variant&missense_variant&missense_variant&intron_variant	NM_001261463.1:c.4011G>C&NM_001322945.1:c.3903G>C&NM_006175.4:c.3906G>C&NM_198060.3:c.4011G>C&XM_005269864.1:c.3906G>C&XM_005269865.1:c.3903G>C&XM_005269866.1:c.4011G>C&XM_005269867.1:c.3915+937G>C	45	0	0.00016235	deleterious(0.04)&.&deleterious(0.04)&deleterious(0.04)&.&.&.&.	benign(0.007)&.&benign(0.012)&benign(0.005)&.&.&.&.	Alport Syndrome Panel (Nephrology)	Nephrology
10	115364584	C	G	['NRAP']	het	missense_variant&missense_variant&missense_variant&missense_variant&missense_variant&missense_variant&missense_variant&intron_variant	NM_001261463.1:c.4011G>C&NM_001322945.1:c.3903G>C&NM_006175.4:c.3906G>C&NM_198060.3:c.4011G>C&XM_005269864.1:c.3906G>C&XM_005269865.1:c.3903G>C&XM_005269866.1:c.4011G>C&XM_005269867.1:c.3915+937G>C	45	0	0.00016235	deleterious(0.04)&.&deleterious(0.04)&deleterious(0.04)&.&.&.&.	benign(0.007)&.&benign(0.012)&benign(0.005)&.&.&.&.	Marfan Syndrome Panel	Cardiology
10	115364584	C	G	['NRAP']	het	missense_variant&missense_variant&missense_variant&missense_variant&missense_variant&missense_variant&missense_variant&intron_variant	NM_001261463.1:c.4011G>C&NM_001322945.1:c.3903G>C&NM_006175.4:c.3906G>C&NM_198060.3:c.4011G>C&XM_005269864.1:c.3906G>C&XM_005269865.1:c.3903G>C&XM_005269866.1:c.4011G>C&XM_005269867.1:c.3915+937G>C	45	0	0.00016235	deleterious(0.04)&.&deleterious(0.04)&deleterious(0.04)&.&.&.&.	benign(0.007)&.&benign(0.012)&benign(0.005)&.&.&.&.	Retinal Dystrophy Panel	Ophthalmology
10	115364584	C	G	['NRAP']	het	missense_variant&missense_variant&missense_variant&missense_variant&missense_variant&missense_variant&missense_variant&intron_variant	NM_001261463.1:c.4011G>C&NM_001322945.1:c.3903G>C&NM_006175.4:c.3906G>C&NM_198060.3:c.4011G>C&XM_005269864.1:c.3906G>C&XM_005269865.1:c.3903G>C&XM_005269866.1:c.4011G>C&XM_005269867.1:c.3915+937G>C	45	0	0.00016235	deleterious(0.04)&.&deleterious(0.04)&deleterious(0.04)&.&.&.&.	benign(0.007)&.&benign(0.012)&benign(0.005)&.&.&.&.	Comprehensive Hereditary Cancer Panel	Hereditary Cancer
10	115364584	C	G	['NRAP']	het	missense_variant&missense_variant&missense_variant&missense_variant&missense_variant&missense_variant&missense_variant&intron_variant	NM_001261463.1:c.4011G>C&NM_001322945.1:c.3903G>C&NM_006175.4:c.3906G>C&NM_198060.3:c.4011G>C&XM_005269864.1:c.3906G>C&XM_005269865.1:c.3903G>C&XM_005269866.1:c.4011G>C&XM_005269867.1:c.3915+937G>C	45	0	0.00016235	deleterious(0.04)&.&deleterious(0.04)&deleterious(0.04)&.&.&.&.	benign(0.007)&.&benign(0.012)&benign(0.005)&.&.&.&.	Macrocephaly / Overgrowth Syndrome Panel (Malformations)	Malformations
10	115364584	C	G	['NRAP']	het	missense_variant&missense_variant&missense_variant&missense_variant&missense_variant&missense_variant&missense_variant&intron_variant	NM_001261463.1:c.4011G>C&NM_001322945.1:c.3903G>C&NM_006175.4:c.3906G>C&NM_198060.3:c.4011G>C&XM_005269864.1:c.3906G>C&XM_005269865.1:c.3903G>C&XM_005269866.1:c.4011G>C&XM_005269867.1:c.3915+937G>C	45	0	0.00016235	deleterious(0.04)&.&deleterious(0.04)&deleterious(0.04)&.&.&.&.	benign(0.007)&.&benign(0.012)&benign(0.005)&.&.&.&.	Thrombocytopenia Panel	Hematology
10	115364584	C	G	['NRAP']	het	missense_variant&missense_variant&missense_variant&missense_variant&missense_variant&missense_variant&missense_variant&intron_variant	NM_001261463.1:c.4011G>C&NM_001322945.1:c.3903G>C&NM_006175.4:c.3906G>C&NM_198060.3:c.4011G>C&XM_005269864.1:c.3906G>C&XM_005269865.1:c.3903G>C&XM_005269866.1:c.4011G>C&XM_005269867.1:c.3915+937G>C	45	0	0.00016235	deleterious(0.04)&.&deleterious(0.04)&deleterious(0.04)&.&.&.&.	benign(0.007)&.&benign(0.012)&benign(0.005)&.&.&.&.	Hypertrophic Cardiomyopathy (HCM) Panel	Cardiology
10	115364584	C	G	['NRAP']	het	missense_variant&missense_variant&missense_variant&missense_variant&missense_variant&missense_variant&missense_variant&intron_variant	NM_001261463.1:c.4011G>C&NM_001322945.1:c.3903G>C&NM_006175.4:c.3906G>C&NM_198060.3:c.4011G>C&XM_005269864.1:c.3906G>C&XM_005269865.1:c.3903G>C&XM_005269866.1:c.4011G>C&XM_005269867.1:c.3915+937G>C	45	0	0.00016235	deleterious(0.04)&.&deleterious(0.04)&deleterious(0.04)&.&.&.&.	benign(0.007)&.&benign(0.012)&benign(0.005)&.&.&.&.	Long QT Syndrome (LQTS) Panel	Cardiology
10	115364586	T	C	['NRAP']	het	missense_variant&missense_variant&missense_variant&missense_variant&missense_variant&missense_variant&missense_variant&intron_variant	NM_001261463.1:c.4009A>G&NM_001322945.1:c.3901A>G&NM_006175.4:c.3904A>G&NM_198060.3:c.4009A>G&XM_005269864.1:c.3904A>G&XM_005269865.1:c.3901A>G&XM_005269866.1:c.4009A>G&XM_005269867.1:c.3915+935A>G	3	0	1.0823e-05	tolerated(1)&.&tolerated(1)&tolerated(1)&.&.&.&.	benign(0)&.&benign(0)&benign(0)&.&.&.&.	Long QT Syndrome (LQTS) Panel	Cardiology
10	115364589	G	A	['NRAP']	het	missense_variant&missense_variant&missense_variant&missense_variant&missense_variant&missense_variant&missense_variant&intron_variant	NM_001261463.1:c.4006C>T&NM_001322945.1:c.3898C>T&NM_006175.4:c.3901C>T&NM_198060.3:c.4006C>T&XM_005269864.1:c.3901C>T&XM_005269865.1:c.3898C>T&XM_005269866.1:c.4006C>T&XM_005269867.1:c.3915+932C>T	7	0	2.8431e-05	deleterious(0)&.&deleterious(0)&deleterious(0)&.&.&.&.	possibly_damaging(0.742)&.&possibly_damaging(0.761)&possibly_damaging(0.582)&.&.&.&.	Long QT Syndrome (LQTS) Panel	Cardiology
10	115364592	G	A	['NRAP']	het	missense_variant&missense_variant&missense_variant&missense_variant&missense_variant&missense_variant&missense_variant&intron_variant	NM_001261463.1:c.4003C>T&NM_001322945.1:c.3895C>T&NM_006175.4:c.3898C>T&NM_198060.3:c.4003C>T&XM_005269864.1:c.3898C>T&XM_005269865.1:c.3895C>T&XM_005269866.1:c.4003C>T&XM_005269867.1:c.3915+929C>T	5	0	2.0307e-05	deleterious(0.03)&.&deleterious(0.03)&deleterious(0.03)&.&.&.&.	benign(0)&.&benign(0)&benign(0)&.&.&.&.	DIAPH1 single gene test	Single gene tests
10	115364600	T	G	['NRAP']	het	missense_variant&missense_variant&missense_variant&missense_variant&missense_variant&missense_variant&missense_variant&intron_variant	NM_001261463.1:c.3995A>C&NM_001322945.1:c.3887A>C&NM_006175.4:c.3890A>C&NM_198060.3:c.3995A>C&XM_005269864.1:c.3890A>C&XM_005269865.1:c.3887A>C&XM_005269866.1:c.3995A>C&XM_005269867.1:c.3915+921A>C	4	0	1.4431e-05	deleterious(0.02)&.&deleterious(0.02)&deleterious(0.02)&.&.&.&.	possibly_damaging(0.474)&.&benign(0.212)&benign(0.105)&.&.&.&.	Organic Acidemia/Aciduria & Cobalamin Deficiency Panel	Metabolic Disorders
10	115364600	T	G	['NRAP']	het	missense_variant&missense_variant&missense_variant&missense_variant&missense_variant&missense_variant&missense_variant&intron_variant	NM_001261463.1:c.3995A>C&NM_001322945.1:c.3887A>C&NM_006175.4:c.3890A>C&NM_198060.3:c.3995A>C&XM_005269864.1:c.3890A>C&XM_005269865.1:c.3887A>C&XM_005269866.1:c.3995A>C&XM_005269867.1:c.3915+921A>C	4	0	1.4431e-05	deleterious(0.02)&.&deleterious(0.02)&deleterious(0.02)&.&.&.&.	possibly_damaging(0.474)&.&benign(0.212)&benign(0.105)&.&.&.&.	Autoinflammatory Syndrome Panel	Immunology
10	115364600	T	G	['NRAP']	het	missense_variant&missense_variant&missense_variant&missense_variant&missense_variant&missense_variant&missense_variant&intron_variant	NM_001261463.1:c.3995A>C&NM_001322945.1:c.3887A>C&NM_006175.4:c.3890A>C&NM_198060.3:c.3995A>C&XM_005269864.1:c.3890A>C&XM_005269865.1:c.3887A>C&XM_005269866.1:c.3995A>C&XM_005269867.1:c.3915+921A>C	4	0	1.4431e-05	deleterious(0.02)&.&deleterious(0.02)&deleterious(0.02)&.&.&.&.	possibly_damaging(0.474)&.&benign(0.212)&benign(0.105)&.&.&.&.	L1CAM single gene test	Single gene tests
10	115364600	T	G	['NRAP']	het	missense_variant&missense_variant&missense_variant&missense_variant&missense_variant&missense_variant&missense_variant&intron_variant	NM_001261463.1:c.3995A>C&NM_001322945.1:c.3887A>C&NM_006175.4:c.3890A>C&NM_198060.3:c.3995A>C&XM_005269864.1:c.3890A>C&XM_005269865.1:c.3887A>C&XM_005269866.1:c.3995A>C&XM_005269867.1:c.3915+921A>C	4	0	1.4431e-05	deleterious(0.02)&.&deleterious(0.02)&deleterious(0.02)&.&.&.&.	possibly_damaging(0.474)&.&benign(0.212)&benign(0.105)&.&.&.&.	Hypertrophic Cardiomyopathy (HCM) Panel	Cardiology
10	115364600	T	G	['NRAP']	het	missense_variant&missense_variant&missense_variant&missense_variant&missense_variant&missense_variant&missense_variant&intron_variant	NM_001261463.1:c.3995A>C&NM_001322945.1:c.3887A>C&NM_006175.4:c.3890A>C&NM_198060.3:c.3995A>C&XM_005269864.1:c.3890A>C&XM_005269865.1:c.3887A>C&XM_005269866.1:c.3995A>C&XM_005269867.1:c.3915+921A>C	4	0	1.4431e-05	deleterious(0.02)&.&deleterious(0.02)&deleterious(0.02)&.&.&.&.	possibly_damaging(0.474)&.&benign(0.212)&benign(0.105)&.&.&.&.	Optic Atrophy Panel	Ophthalmology
10	115364600	T	G	['NRAP']	het	missense_variant&missense_variant&missense_variant&missense_variant&missense_variant&missense_variant&missense_variant&intron_variant	NM_001261463.1:c.3995A>C&NM_001322945.1:c.3887A>C&NM_006175.4:c.3890A>C&NM_198060.3:c.3995A>C&XM_005269864.1:c.3890A>C&XM_005269865.1:c.3887A>C&XM_005269866.1:c.3995A>C&XM_005269867.1:c.3915+921A>C	4	0	1.4431e-05	deleterious(0.02)&.&deleterious(0.02)&deleterious(0.02)&.&.&.&.	possibly_damaging(0.474)&.&benign(0.212)&benign(0.105)&.&.&.&.	Alport Syndrome Panel (Nephrology)	Nephrology
10	115364600	T	G	['NRAP']	het	missense_variant&missense_variant&missense_variant&missense_variant&missense_variant&missense_variant&missense_variant&intron_variant	NM_001261463.1:c.3995A>C&NM_001322945.1:c.3887A>C&NM_006175.4:c.3890A>C&NM_198060.3:c.3995A>C&XM_005269864.1:c.3890A>C&XM_005269865.1:c.3887A>C&XM_005269866.1:c.3995A>C&XM_005269867.1:c.3915+921A>C	4	0	1.4431e-05	deleterious(0.02)&.&deleterious(0.02)&deleterious(0.02)&.&.&.&.	possibly_damaging(0.474)&.&benign(0.212)&benign(0.105)&.&.&.&.	Metabolic Epilepsy Panel	Neurology
10	115364606	C	T	['NRAP']	het	missense_variant&missense_variant&missense_variant&missense_variant&missense_variant&missense_variant&missense_variant&intron_variant	NM_001261463.1:c.3989G>A&NM_001322945.1:c.3881G>A&NM_006175.4:c.3884G>A&NM_198060.3:c.3989G>A&XM_005269864.1:c.3884G>A&XM_005269865.1:c.3881G>A&XM_005269866.1:c.3989G>A&XM_005269867.1:c.3915+915G>A	30	0	0.00010825	tolerated(0.13)&.&tolerated(0.11)&tolerated(0.12)&.&.&.&.	benign(0.007)&.&benign(0.063)&benign(0.029)&.&.&.&.	Retinal Dystrophy Panel	Ophthalmology
10	115364606	C	T	['NRAP']	het	missense_variant&missense_variant&missense_variant&missense_variant&missense_variant&missense_variant&missense_variant&intron_variant	NM_001261463.1:c.3989G>A&NM_001322945.1:c.3881G>A&NM_006175.4:c.3884G>A&NM_198060.3:c.3989G>A&XM_005269864.1:c.3884G>A&XM_005269865.1:c.3881G>A&XM_005269866.1:c.3989G>A&XM_005269867.1:c.3915+915G>A	30	0	0.00010825	tolerated(0.13)&.&tolerated(0.11)&tolerated(0.12)&.&.&.&.	benign(0.007)&.&benign(0.063)&benign(0.029)&.&.&.&.	Limb Malformations Panel	Malformations
10	115364615	T	A	['NRAP']	het	missense_variant&missense_variant&missense_variant&missense_variant&missense_variant&missense_variant&missense_variant&intron_variant	NM_001261463.1:c.3980A>T&NM_001322945.1:c.3872A>T&NM_006175.4:c.3875A>T&NM_198060.3:c.3980A>T&XM_005269864.1:c.3875A>T&XM_005269865.1:c.3872A>T&XM_005269866.1:c.3980A>T&XM_005269867.1:c.3915+906A>T	27	0	9.743600000000001e-05	deleterious(0)&.&deleterious(0)&deleterious(0)&.&.&.&.	benign(0.419)&.&possibly_damaging(0.867)&possibly_damaging(0.739)&.&.&.&.	Abnormal Genitalia/ Disorders of Sex Development Panel	Endocrinology
10	115364615	T	A	['NRAP']	het	missense_variant&missense_variant&missense_variant&missense_variant&missense_variant&missense_variant&missense_variant&intron_variant	NM_001261463.1:c.3980A>T&NM_001322945.1:c.3872A>T&NM_006175.4:c.3875A>T&NM_198060.3:c.3980A>T&XM_005269864.1:c.3875A>T&XM_005269865.1:c.3872A>T&XM_005269866.1:c.3980A>T&XM_005269867.1:c.3915+906A>T	27	0	9.743600000000001e-05	deleterious(0)&.&deleterious(0)&deleterious(0)&.&.&.&.	benign(0.419)&.&possibly_damaging(0.867)&possibly_damaging(0.739)&.&.&.&.	Primary Immunodeficiency Panel	Immunology
10	115364636	A	G	['NRAP']	het	missense_variant&missense_variant&missense_variant&missense_variant&missense_variant&missense_variant&missense_variant&intron_variant	NM_001261463.1:c.3959T>C&NM_001322945.1:c.3851T>C&NM_006175.4:c.3854T>C&NM_198060.3:c.3959T>C&XM_005269864.1:c.3854T>C&XM_005269865.1:c.3851T>C&XM_005269866.1:c.3959T>C&XM_005269867.1:c.3915+885T>C	9	1	3.2503000000000004e-05	deleterious(0)&.&deleterious(0)&deleterious(0)&.&.&.&.	possibly_damaging(0.783)&.&probably_damaging(0.999)&probably_damaging(0.998)&.&.&.&.	MYBPC3 single gene test	Single gene tests
10	115364636	A	G	['NRAP']	het	missense_variant&missense_variant&missense_variant&missense_variant&missense_variant&missense_variant&missense_variant&intron_variant	NM_001261463.1:c.3959T>C&NM_001322945.1:c.3851T>C&NM_006175.4:c.3854T>C&NM_198060.3:c.3959T>C&XM_005269864.1:c.3854T>C&XM_005269865.1:c.3851T>C&XM_005269866.1:c.3959T>C&XM_005269867.1:c.3915+885T>C	9	1	3.2503000000000004e-05	deleterious(0)&.&deleterious(0)&deleterious(0)&.&.&.&.	possibly_damaging(0.783)&.&probably_damaging(0.999)&probably_damaging(0.998)&.&.&.&.	Comprehensive Epilepsy Panel	Neurology
10	115364636	A	G	['NRAP']	het	missense_variant&missense_variant&missense_variant&missense_variant&missense_variant&missense_variant&missense_variant&intron_variant	NM_001261463.1:c.3959T>C&NM_001322945.1:c.3851T>C&NM_006175.4:c.3854T>C&NM_198060.3:c.3959T>C&XM_005269864.1:c.3854T>C&XM_005269865.1:c.3851T>C&XM_005269866.1:c.3959T>C&XM_005269867.1:c.3915+885T>C	9	1	3.2503000000000004e-05	deleterious(0)&.&deleterious(0)&deleterious(0)&.&.&.&.	possibly_damaging(0.783)&.&probably_damaging(0.999)&probably_damaging(0.998)&.&.&.&.	Long QT Syndrome (LQTS) Panel	Cardiology
10	115364636	A	G	['NRAP']	het	missense_variant&missense_variant&missense_variant&missense_variant&missense_variant&missense_variant&missense_variant&intron_variant	NM_001261463.1:c.3959T>C&NM_001322945.1:c.3851T>C&NM_006175.4:c.3854T>C&NM_198060.3:c.3959T>C&XM_005269864.1:c.3854T>C&XM_005269865.1:c.3851T>C&XM_005269866.1:c.3959T>C&XM_005269867.1:c.3915+885T>C	9	1	3.2503000000000004e-05	deleterious(0)&.&deleterious(0)&deleterious(0)&.&.&.&.	possibly_damaging(0.783)&.&probably_damaging(0.999)&probably_damaging(0.998)&.&.&.&.	Aorta Panel	Cardiology
10	115364636	A	G	['NRAP']	het	missense_variant&missense_variant&missense_variant&missense_variant&missense_variant&missense_variant&missense_variant&intron_variant	NM_001261463.1:c.3959T>C&NM_001322945.1:c.3851T>C&NM_006175.4:c.3854T>C&NM_198060.3:c.3959T>C&XM_005269864.1:c.3854T>C&XM_005269865.1:c.3851T>C&XM_005269866.1:c.3959T>C&XM_005269867.1:c.3915+885T>C	9	1	3.2503000000000004e-05	deleterious(0)&.&deleterious(0)&deleterious(0)&.&.&.&.	possibly_damaging(0.783)&.&probably_damaging(0.999)&probably_damaging(0.998)&.&.&.&.	Noonan Syndrome Panel	Cardiology
10	115364646	C	A	['NRAP']	het	missense_variant&missense_variant&missense_variant&missense_variant&missense_variant&missense_variant&missense_variant&intron_variant	NM_001261463.1:c.3949G>T&NM_001322945.1:c.3841G>T&NM_006175.4:c.3844G>T&NM_198060.3:c.3949G>T&XM_005269864.1:c.3844G>T&XM_005269865.1:c.3841G>T&XM_005269866.1:c.3949G>T&XM_005269867.1:c.3915+875G>T	5	0	1.808e-05	deleterious(0)&.&deleterious(0)&deleterious(0)&.&.&.&.	probably_damaging(1)&.&probably_damaging(1)&probably_damaging(1)&.&.&.&.	Bone Marrow Failure Syndrome Panel (Hematology)	Hematology
10	115364646	C	A	['NRAP']	het	missense_variant&missense_variant&missense_variant&missense_variant&missense_variant&missense_variant&missense_variant&intron_variant	NM_001261463.1:c.3949G>T&NM_001322945.1:c.3841G>T&NM_006175.4:c.3844G>T&NM_198060.3:c.3949G>T&XM_005269864.1:c.3844G>T&XM_005269865.1:c.3841G>T&XM_005269866.1:c.3949G>T&XM_005269867.1:c.3915+875G>T	5	0	1.808e-05	deleterious(0)&.&deleterious(0)&deleterious(0)&.&.&.&.	probably_damaging(1)&.&probably_damaging(1)&probably_damaging(1)&.&.&.&.	Beyond Paediatric Epilepsy Panel	Neurology
10	115364648	C	T	['NRAP']	het	missense_variant&missense_variant&missense_variant&missense_variant&missense_variant&missense_variant&missense_variant&intron_variant	NM_001261463.1:c.3947G>A&NM_001322945.1:c.3839G>A&NM_006175.4:c.3842G>A&NM_198060.3:c.3947G>A&XM_005269864.1:c.3842G>A&XM_005269865.1:c.3839G>A&XM_005269866.1:c.3947G>A&XM_005269867.1:c.3915+873G>A	15	0	5.4258e-05	tolerated(0.09)&.&tolerated(0.1)&tolerated(0.09)&.&.&.&.	possibly_damaging(0.845)&.&possibly_damaging(0.905)&possibly_damaging(0.807)&.&.&.&.	Hypertrophic Cardiomyopathy (HCM) Panel	Cardiology
10	115364648	C	T	['NRAP']	het	missense_variant&missense_variant&missense_variant&missense_variant&missense_variant&missense_variant&missense_variant&intron_variant	NM_001261463.1:c.3947G>A&NM_001322945.1:c.3839G>A&NM_006175.4:c.3842G>A&NM_198060.3:c.3947G>A&XM_005269864.1:c.3842G>A&XM_005269865.1:c.3839G>A&XM_005269866.1:c.3947G>A&XM_005269867.1:c.3915+873G>A	15	0	5.4258e-05	tolerated(0.09)&.&tolerated(0.1)&tolerated(0.09)&.&.&.&.	possibly_damaging(0.845)&.&possibly_damaging(0.905)&possibly_damaging(0.807)&.&.&.&.	Macrocephaly / Overgrowth Syndrome Panel (Malformations)	Malformations
10	115364648	C	T	['NRAP']	het	missense_variant&missense_variant&missense_variant&missense_variant&missense_variant&missense_variant&missense_variant&intron_variant	NM_001261463.1:c.3947G>A&NM_001322945.1:c.3839G>A&NM_006175.4:c.3842G>A&NM_198060.3:c.3947G>A&XM_005269864.1:c.3842G>A&XM_005269865.1:c.3839G>A&XM_005269866.1:c.3947G>A&XM_005269867.1:c.3915+873G>A	15	0	5.4258e-05	tolerated(0.09)&.&tolerated(0.1)&tolerated(0.09)&.&.&.&.	possibly_damaging(0.845)&.&possibly_damaging(0.905)&possibly_damaging(0.807)&.&.&.&.	MODY Panel	Endocrinology
10	115365547	G	A	['NRAP']	het	missense_variant&missense_variant&missense_variant&missense_variant&missense_variant&missense_variant&missense_variant&missense_variant	NM_001261463.1:c.3889C>T&NM_001322945.1:c.3781C>T&NM_006175.4:c.3784C>T&NM_198060.3:c.3889C>T&XM_005269864.1:c.3784C>T&XM_005269865.1:c.3781C>T&XM_005269866.1:c.3889C>T&XM_005269867.1:c.3889C>T	11	0	4.4673000000000004e-05	deleterious(0)&.&deleterious(0)&deleterious(0)&.&.&.&.	probably_damaging(0.973)&.&probably_damaging(0.964)&probably_damaging(0.92)&.&.&.&.	Bardet-Biedl Syndrome Panel (Ophthalmology)	Ophthalmology
10	115365567	G	A	['NRAP']	het	missense_variant&missense_variant&missense_variant&missense_variant&missense_variant&missense_variant&missense_variant&missense_variant	NM_001261463.1:c.3869C>T&NM_001322945.1:c.3761C>T&NM_006175.4:c.3764C>T&NM_198060.3:c.3869C>T&XM_005269864.1:c.3764C>T&XM_005269865.1:c.3761C>T&XM_005269866.1:c.3869C>T&XM_005269867.1:c.3869C>T	96	1	0.00034629	deleterious(0)&.&deleterious(0)&deleterious(0)&.&.&.&.	possibly_damaging(0.844)&.&probably_damaging(0.96)&probably_damaging(0.914)&.&.&.&.	Ataxia Panel	Neurology
10	115365567	G	A	['NRAP']	het	missense_variant&missense_variant&missense_variant&missense_variant&missense_variant&missense_variant&missense_variant&missense_variant	NM_001261463.1:c.3869C>T&NM_001322945.1:c.3761C>T&NM_006175.4:c.3764C>T&NM_198060.3:c.3869C>T&XM_005269864.1:c.3764C>T&XM_005269865.1:c.3761C>T&XM_005269866.1:c.3869C>T&XM_005269867.1:c.3869C>T	96	1	0.00034629	deleterious(0)&.&deleterious(0)&deleterious(0)&.&.&.&.	possibly_damaging(0.844)&.&probably_damaging(0.96)&probably_damaging(0.914)&.&.&.&.	Retinal Dystrophy Panel	Ophthalmology
10	115365567	G	A	['NRAP']	het	missense_variant&missense_variant&missense_variant&missense_variant&missense_variant&missense_variant&missense_variant&missense_variant	NM_001261463.1:c.3869C>T&NM_001322945.1:c.3761C>T&NM_006175.4:c.3764C>T&NM_198060.3:c.3869C>T&XM_005269864.1:c.3764C>T&XM_005269865.1:c.3761C>T&XM_005269866.1:c.3869C>T&XM_005269867.1:c.3869C>T	96	1	0.00034629	deleterious(0)&.&deleterious(0)&deleterious(0)&.&.&.&.	possibly_damaging(0.844)&.&probably_damaging(0.96)&probably_damaging(0.914)&.&.&.&.	Ehlers-Danlos Syndrome Panel (Cardiology)	Cardiology
10	115365567	G	A	['NRAP']	het	missense_variant&missense_variant&missense_variant&missense_variant&missense_variant&missense_variant&missense_variant&missense_variant	NM_001261463.1:c.3869C>T&NM_001322945.1:c.3761C>T&NM_006175.4:c.3764C>T&NM_198060.3:c.3869C>T&XM_005269864.1:c.3764C>T&XM_005269865.1:c.3761C>T&XM_005269866.1:c.3869C>T&XM_005269867.1:c.3869C>T	96	1	0.00034629	deleterious(0)&.&deleterious(0)&deleterious(0)&.&.&.&.	possibly_damaging(0.844)&.&probably_damaging(0.96)&probably_damaging(0.914)&.&.&.&.	Retinal Dystrophy Panel	Ophthalmology
10	115365567	G	A	['NRAP']	het	missense_variant&missense_variant&missense_variant&missense_variant&missense_variant&missense_variant&missense_variant&missense_variant	NM_001261463.1:c.3869C>T&NM_001322945.1:c.3761C>T&NM_006175.4:c.3764C>T&NM_198060.3:c.3869C>T&XM_005269864.1:c.3764C>T&XM_005269865.1:c.3761C>T&XM_005269866.1:c.3869C>T&XM_005269867.1:c.3869C>T	96	1	0.00034629	deleterious(0)&.&deleterious(0)&deleterious(0)&.&.&.&.	possibly_damaging(0.844)&.&probably_damaging(0.96)&probably_damaging(0.914)&.&.&.&.	3-M Syndrome / Primordial Dwarfism Panel	Malformations
10	115365567	G	A	['NRAP']	het	missense_variant&missense_variant&missense_variant&missense_variant&missense_variant&missense_variant&missense_variant&missense_variant	NM_001261463.1:c.3869C>T&NM_001322945.1:c.3761C>T&NM_006175.4:c.3764C>T&NM_198060.3:c.3869C>T&XM_005269864.1:c.3764C>T&XM_005269865.1:c.3761C>T&XM_005269866.1:c.3869C>T&XM_005269867.1:c.3869C>T	96	1	0.00034629	deleterious(0)&.&deleterious(0)&deleterious(0)&.&.&.&.	possibly_damaging(0.844)&.&probably_damaging(0.96)&probably_damaging(0.914)&.&.&.&.	Beyond Paediatric Epilepsy Panel	Neurology
10	115365567	G	A	['NRAP']	het	missense_variant&missense_variant&missense_variant&missense_variant&missense_variant&missense_variant&missense_variant&missense_variant	NM_001261463.1:c.3869C>T&NM_001322945.1:c.3761C>T&NM_006175.4:c.3764C>T&NM_198060.3:c.3869C>T&XM_005269864.1:c.3764C>T&XM_005269865.1:c.3761C>T&XM_005269866.1:c.3869C>T&XM_005269867.1:c.3869C>T	96	1	0.00034629	deleterious(0)&.&deleterious(0)&deleterious(0)&.&.&.&.	possibly_damaging(0.844)&.&probably_damaging(0.96)&probably_damaging(0.914)&.&.&.&.	NEI Retinal Dystrophy Panel including ACMG59 genes	Ophthalmology
10	115365567	G	A	['NRAP']	het	missense_variant&missense_variant&missense_variant&missense_variant&missense_variant&missense_variant&missense_variant&missense_variant	NM_001261463.1:c.3869C>T&NM_001322945.1:c.3761C>T&NM_006175.4:c.3764C>T&NM_198060.3:c.3869C>T&XM_005269864.1:c.3764C>T&XM_005269865.1:c.3761C>T&XM_005269866.1:c.3869C>T&XM_005269867.1:c.3869C>T	96	1	0.00034629	deleterious(0)&.&deleterious(0)&deleterious(0)&.&.&.&.	possibly_damaging(0.844)&.&probably_damaging(0.96)&probably_damaging(0.914)&.&.&.&.	Brugada Syndrome Panel	Cardiology
10	115365567	G	A	['NRAP']	het	missense_variant&missense_variant&missense_variant&missense_variant&missense_variant&missense_variant&missense_variant&missense_variant	NM_001261463.1:c.3869C>T&NM_001322945.1:c.3761C>T&NM_006175.4:c.3764C>T&NM_198060.3:c.3869C>T&XM_005269864.1:c.3764C>T&XM_005269865.1:c.3761C>T&XM_005269866.1:c.3869C>T&XM_005269867.1:c.3869C>T	96	1	0.00034629	deleterious(0)&.&deleterious(0)&deleterious(0)&.&.&.&.	possibly_damaging(0.844)&.&probably_damaging(0.96)&probably_damaging(0.914)&.&.&.&.	Lysosomal Disorders and Mucopolysaccharidosis Panel	Metabolic Disorders
10	115365567	G	A	['NRAP']	het	missense_variant&missense_variant&missense_variant&missense_variant&missense_variant&missense_variant&missense_variant&missense_variant	NM_001261463.1:c.3869C>T&NM_001322945.1:c.3761C>T&NM_006175.4:c.3764C>T&NM_198060.3:c.3869C>T&XM_005269864.1:c.3764C>T&XM_005269865.1:c.3761C>T&XM_005269866.1:c.3869C>T&XM_005269867.1:c.3869C>T	96	1	0.00034629	deleterious(0)&.&deleterious(0)&deleterious(0)&.&.&.&.	possibly_damaging(0.844)&.&probably_damaging(0.96)&probably_damaging(0.914)&.&.&.&.	Beyond Paediatric Epilepsy Panel	Neurology
10	115365567	G	A	['NRAP']	het	missense_variant&missense_variant&missense_variant&missense_variant&missense_variant&missense_variant&missense_variant&missense_variant	NM_001261463.1:c.3869C>T&NM_001322945.1:c.3761C>T&NM_006175.4:c.3764C>T&NM_198060.3:c.3869C>T&XM_005269864.1:c.3764C>T&XM_005269865.1:c.3761C>T&XM_005269866.1:c.3869C>T&XM_005269867.1:c.3869C>T	96	1	0.00034629	deleterious(0)&.&deleterious(0)&deleterious(0)&.&.&.&.	possibly_damaging(0.844)&.&probably_damaging(0.96)&probably_damaging(0.914)&.&.&.&.	Retinal Dystrophy Panel	Ophthalmology
10	115365567	G	A	['NRAP']	het	missense_variant&missense_variant&missense_variant&missense_variant&missense_variant&missense_variant&missense_variant&missense_variant	NM_001261463.1:c.3869C>T&NM_001322945.1:c.3761C>T&NM_006175.4:c.3764C>T&NM_198060.3:c.3869C>T&XM_005269864.1:c.3764C>T&XM_005269865.1:c.3761C>T&XM_005269866.1:c.3869C>T&XM_005269867.1:c.3869C>T	96	1	0.00034629	deleterious(0)&.&deleterious(0)&deleterious(0)&.&.&.&.	possibly_damaging(0.844)&.&probably_damaging(0.96)&probably_damaging(0.914)&.&.&.&.	Arrhythmia Panel	Cardiology
10	115365567	G	A	['NRAP']	het	missense_variant&missense_variant&missense_variant&missense_variant&missense_variant&missense_variant&missense_variant&missense_variant	NM_001261463.1:c.3869C>T&NM_001322945.1:c.3761C>T&NM_006175.4:c.3764C>T&NM_198060.3:c.3869C>T&XM_005269864.1:c.3764C>T&XM_005269865.1:c.3761C>T&XM_005269866.1:c.3869C>T&XM_005269867.1:c.3869C>T	96	1	0.00034629	deleterious(0)&.&deleterious(0)&deleterious(0)&.&.&.&.	possibly_damaging(0.844)&.&probably_damaging(0.96)&probably_damaging(0.914)&.&.&.&.	Noonan Syndrome Panel	Cardiology
10	115365567	G	A	['NRAP']	het	missense_variant&missense_variant&missense_variant&missense_variant&missense_variant&missense_variant&missense_variant&missense_variant	NM_001261463.1:c.3869C>T&NM_001322945.1:c.3761C>T&NM_006175.4:c.3764C>T&NM_198060.3:c.3869C>T&XM_005269864.1:c.3764C>T&XM_005269865.1:c.3761C>T&XM_005269866.1:c.3869C>T&XM_005269867.1:c.3869C>T	96	1	0.00034629	deleterious(0)&.&deleterious(0)&deleterious(0)&.&.&.&.	possibly_damaging(0.844)&.&probably_damaging(0.96)&probably_damaging(0.914)&.&.&.&.	LGMD and Congenital Muscular Dystrophy Panel	Neurology
10	115365567	G	A	['NRAP']	het	missense_variant&missense_variant&missense_variant&missense_variant&missense_variant&missense_variant&missense_variant&missense_variant	NM_001261463.1:c.3869C>T&NM_001322945.1:c.3761C>T&NM_006175.4:c.3764C>T&NM_198060.3:c.3869C>T&XM_005269864.1:c.3764C>T&XM_005269865.1:c.3761C>T&XM_005269866.1:c.3869C>T&XM_005269867.1:c.3869C>T	96	1	0.00034629	deleterious(0)&.&deleterious(0)&deleterious(0)&.&.&.&.	possibly_damaging(0.844)&.&probably_damaging(0.96)&probably_damaging(0.914)&.&.&.&.	Retinal Dystrophy Panel	Ophthalmology
10	115365567	G	A	['NRAP']	het	missense_variant&missense_variant&missense_variant&missense_variant&missense_variant&missense_variant&missense_variant&missense_variant	NM_001261463.1:c.3869C>T&NM_001322945.1:c.3761C>T&NM_006175.4:c.3764C>T&NM_198060.3:c.3869C>T&XM_005269864.1:c.3764C>T&XM_005269865.1:c.3761C>T&XM_005269866.1:c.3869C>T&XM_005269867.1:c.3869C>T	96	1	0.00034629	deleterious(0)&.&deleterious(0)&deleterious(0)&.&.&.&.	possibly_damaging(0.844)&.&probably_damaging(0.96)&probably_damaging(0.914)&.&.&.&.	Retinal Dystrophy Panel	Ophthalmology
10	115365567	G	A	['NRAP']	het	missense_variant&missense_variant&missense_variant&missense_variant&missense_variant&missense_variant&missense_variant&missense_variant	NM_001261463.1:c.3869C>T&NM_001322945.1:c.3761C>T&NM_006175.4:c.3764C>T&NM_198060.3:c.3869C>T&XM_005269864.1:c.3764C>T&XM_005269865.1:c.3761C>T&XM_005269866.1:c.3869C>T&XM_005269867.1:c.3869C>T	96	1	0.00034629	deleterious(0)&.&deleterious(0)&deleterious(0)&.&.&.&.	possibly_damaging(0.844)&.&probably_damaging(0.96)&probably_damaging(0.914)&.&.&.&.	Retinal Dystrophy Panel	Ophthalmology
10	115365567	G	A	['NRAP']	het	missense_variant&missense_variant&missense_variant&missense_variant&missense_variant&missense_variant&missense_variant&missense_variant	NM_001261463.1:c.3869C>T&NM_001322945.1:c.3761C>T&NM_006175.4:c.3764C>T&NM_198060.3:c.3869C>T&XM_005269864.1:c.3764C>T&XM_005269865.1:c.3761C>T&XM_005269866.1:c.3869C>T&XM_005269867.1:c.3869C>T	96	1	0.00034629	deleterious(0)&.&deleterious(0)&deleterious(0)&.&.&.&.	possibly_damaging(0.844)&.&probably_damaging(0.96)&probably_damaging(0.914)&.&.&.&.	Fanconi Anemia Panel	Hematology
10	115365567	G	A	['NRAP']	het	missense_variant&missense_variant&missense_variant&missense_variant&missense_variant&missense_variant&missense_variant&missense_variant	NM_001261463.1:c.3869C>T&NM_001322945.1:c.3761C>T&NM_006175.4:c.3764C>T&NM_198060.3:c.3869C>T&XM_005269864.1:c.3764C>T&XM_005269865.1:c.3761C>T&XM_005269866.1:c.3869C>T&XM_005269867.1:c.3869C>T	96	1	0.00034629	deleterious(0)&.&deleterious(0)&deleterious(0)&.&.&.&.	possibly_damaging(0.844)&.&probably_damaging(0.96)&probably_damaging(0.914)&.&.&.&.	Comprehensive Monogenic Diabetes Panel	Endocrinology
10	115365567	G	A	['NRAP']	het	missense_variant&missense_variant&missense_variant&missense_variant&missense_variant&missense_variant&missense_variant&missense_variant	NM_001261463.1:c.3869C>T&NM_001322945.1:c.3761C>T&NM_006175.4:c.3764C>T&NM_198060.3:c.3869C>T&XM_005269864.1:c.3764C>T&XM_005269865.1:c.3761C>T&XM_005269866.1:c.3869C>T&XM_005269867.1:c.3869C>T	96	1	0.00034629	deleterious(0)&.&deleterious(0)&deleterious(0)&.&.&.&.	possibly_damaging(0.844)&.&probably_damaging(0.96)&probably_damaging(0.914)&.&.&.&.	Ataxia Panel	Neurology
10	115365589	C	T	['NRAP']	het	missense_variant&missense_variant&missense_variant&missense_variant&missense_variant&missense_variant&missense_variant&missense_variant	NM_001261463.1:c.3847G>A&NM_001322945.1:c.3739G>A&NM_006175.4:c.3742G>A&NM_198060.3:c.3847G>A&XM_005269864.1:c.3742G>A&XM_005269865.1:c.3739G>A&XM_005269866.1:c.3847G>A&XM_005269867.1:c.3847G>A	68	0	0.00024528	deleterious(0)&.&deleterious(0)&deleterious(0)&.&.&.&.	possibly_damaging(0.894)&.&probably_damaging(1)&probably_damaging(1)&.&.&.&.	Retinal Dystrophy Panel	Ophthalmology
10	115365589	C	T	['NRAP']	het	missense_variant&missense_variant&missense_variant&missense_variant&missense_variant&missense_variant&missense_variant&missense_variant	NM_001261463.1:c.3847G>A&NM_001322945.1:c.3739G>A&NM_006175.4:c.3742G>A&NM_198060.3:c.3847G>A&XM_005269864.1:c.3742G>A&XM_005269865.1:c.3739G>A&XM_005269866.1:c.3847G>A&XM_005269867.1:c.3847G>A	68	0	0.00024528	deleterious(0)&.&deleterious(0)&deleterious(0)&.&.&.&.	possibly_damaging(0.894)&.&probably_damaging(1)&probably_damaging(1)&.&.&.&.	Comprehensive Muscular Dystrophy / Myopathy Panel	Neurology
10	115365589	C	T	['NRAP']	het	missense_variant&missense_variant&missense_variant&missense_variant&missense_variant&missense_variant&missense_variant&missense_variant	NM_001261463.1:c.3847G>A&NM_001322945.1:c.3739G>A&NM_006175.4:c.3742G>A&NM_198060.3:c.3847G>A&XM_005269864.1:c.3742G>A&XM_005269865.1:c.3739G>A&XM_005269866.1:c.3847G>A&XM_005269867.1:c.3847G>A	68	0	0.00024528	deleterious(0)&.&deleterious(0)&deleterious(0)&.&.&.&.	possibly_damaging(0.894)&.&probably_damaging(1)&probably_damaging(1)&.&.&.&.	Hypertrophic Cardiomyopathy (HCM) Panel	Cardiology
10	115365589	C	T	['NRAP']	het	missense_variant&missense_variant&missense_variant&missense_variant&missense_variant&missense_variant&missense_variant&missense_variant	NM_001261463.1:c.3847G>A&NM_001322945.1:c.3739G>A&NM_006175.4:c.3742G>A&NM_198060.3:c.3847G>A&XM_005269864.1:c.3742G>A&XM_005269865.1:c.3739G>A&XM_005269866.1:c.3847G>A&XM_005269867.1:c.3847G>A	68	0	0.00024528	deleterious(0)&.&deleterious(0)&deleterious(0)&.&.&.&.	possibly_damaging(0.894)&.&probably_damaging(1)&probably_damaging(1)&.&.&.&.	Cholestasis Panel	Gastroenterology
10	115365589	C	T	['NRAP']	het	missense_variant&missense_variant&missense_variant&missense_variant&missense_variant&missense_variant&missense_variant&missense_variant	NM_001261463.1:c.3847G>A&NM_001322945.1:c.3739G>A&NM_006175.4:c.3742G>A&NM_198060.3:c.3847G>A&XM_005269864.1:c.3742G>A&XM_005269865.1:c.3739G>A&XM_005269866.1:c.3847G>A&XM_005269867.1:c.3847G>A	68	0	0.00024528	deleterious(0)&.&deleterious(0)&deleterious(0)&.&.&.&.	possibly_damaging(0.894)&.&probably_damaging(1)&probably_damaging(1)&.&.&.&.	Retinal Dystrophy Panel	Ophthalmology
10	115365589	C	T	['NRAP']	het	missense_variant&missense_variant&missense_variant&missense_variant&missense_variant&missense_variant&missense_variant&missense_variant	NM_001261463.1:c.3847G>A&NM_001322945.1:c.3739G>A&NM_006175.4:c.3742G>A&NM_198060.3:c.3847G>A&XM_005269864.1:c.3742G>A&XM_005269865.1:c.3739G>A&XM_005269866.1:c.3847G>A&XM_005269867.1:c.3847G>A	68	0	0.00024528	deleterious(0)&.&deleterious(0)&deleterious(0)&.&.&.&.	possibly_damaging(0.894)&.&probably_damaging(1)&probably_damaging(1)&.&.&.&.	Primary Immunodeficiency Panel	Immunology
10	115365589	C	T	['NRAP']	het	missense_variant&missense_variant&missense_variant&missense_variant&missense_variant&missense_variant&missense_variant&missense_variant	NM_001261463.1:c.3847G>A&NM_001322945.1:c.3739G>A&NM_006175.4:c.3742G>A&NM_198060.3:c.3847G>A&XM_005269864.1:c.3742G>A&XM_005269865.1:c.3739G>A&XM_005269866.1:c.3847G>A&XM_005269867.1:c.3847G>A	68	0	0.00024528	deleterious(0)&.&deleterious(0)&deleterious(0)&.&.&.&.	possibly_damaging(0.894)&.&probably_damaging(1)&probably_damaging(1)&.&.&.&.	Retinitis Pigmentosa Panel	Ophthalmology
10	115365589	C	T	['NRAP']	het	missense_variant&missense_variant&missense_variant&missense_variant&missense_variant&missense_variant&missense_variant&missense_variant	NM_001261463.1:c.3847G>A&NM_001322945.1:c.3739G>A&NM_006175.4:c.3742G>A&NM_198060.3:c.3847G>A&XM_005269864.1:c.3742G>A&XM_005269865.1:c.3739G>A&XM_005269866.1:c.3847G>A&XM_005269867.1:c.3847G>A	68	0	0.00024528	deleterious(0)&.&deleterious(0)&deleterious(0)&.&.&.&.	possibly_damaging(0.894)&.&probably_damaging(1)&probably_damaging(1)&.&.&.&.	NNT single gene test	Single gene tests
10	115365589	C	T	['NRAP']	het	missense_variant&missense_variant&missense_variant&missense_variant&missense_variant&missense_variant&missense_variant&missense_variant	NM_001261463.1:c.3847G>A&NM_001322945.1:c.3739G>A&NM_006175.4:c.3742G>A&NM_198060.3:c.3847G>A&XM_005269864.1:c.3742G>A&XM_005269865.1:c.3739G>A&XM_005269866.1:c.3847G>A&XM_005269867.1:c.3847G>A	68	0	0.00024528	deleterious(0)&.&deleterious(0)&deleterious(0)&.&.&.&.	possibly_damaging(0.894)&.&probably_damaging(1)&probably_damaging(1)&.&.&.&.	Retinal Dystrophy Panel	Ophthalmology
10	115365589	C	T	['NRAP']	het	missense_variant&missense_variant&missense_variant&missense_variant&missense_variant&missense_variant&missense_variant&missense_variant	NM_001261463.1:c.3847G>A&NM_001322945.1:c.3739G>A&NM_006175.4:c.3742G>A&NM_198060.3:c.3847G>A&XM_005269864.1:c.3742G>A&XM_005269865.1:c.3739G>A&XM_005269866.1:c.3847G>A&XM_005269867.1:c.3847G>A	68	0	0.00024528	deleterious(0)&.&deleterious(0)&deleterious(0)&.&.&.&.	possibly_damaging(0.894)&.&probably_damaging(1)&probably_damaging(1)&.&.&.&.	Retinal Dystrophy Panel	Ophthalmology
10	115365597	C	T	['NRAP']	het	missense_variant&missense_variant&missense_variant&missense_variant&missense_variant&missense_variant&missense_variant&missense_variant	NM_001261463.1:c.3839G>A&NM_001322945.1:c.3731G>A&NM_006175.4:c.3734G>A&NM_198060.3:c.3839G>A&XM_005269864.1:c.3734G>A&XM_005269865.1:c.3731G>A&XM_005269866.1:c.3839G>A&XM_005269867.1:c.3839G>A	3	0	1.2183e-05	tolerated(0.13)&.&tolerated(0.12)&tolerated(0.13)&.&.&.&.	benign(0.069)&.&benign(0.029)&benign(0.048)&.&.&.&.	MODY Panel	Endocrinology
10	115365597	C	T	['NRAP']	het	missense_variant&missense_variant&missense_variant&missense_variant&missense_variant&missense_variant&missense_variant&missense_variant	NM_001261463.1:c.3839G>A&NM_001322945.1:c.3731G>A&NM_006175.4:c.3734G>A&NM_198060.3:c.3839G>A&XM_005269864.1:c.3734G>A&XM_005269865.1:c.3731G>A&XM_005269866.1:c.3839G>A&XM_005269867.1:c.3839G>A	3	0	1.2183e-05	tolerated(0.13)&.&tolerated(0.12)&tolerated(0.13)&.&.&.&.	benign(0.069)&.&benign(0.029)&benign(0.048)&.&.&.&.	Periodic Paralysis Panel (Neurology)	Neurology
10	115365598	G	A	['NRAP']	het	missense_variant&missense_variant&missense_variant&missense_variant&missense_variant&missense_variant&missense_variant&missense_variant	NM_001261463.1:c.3838C>T&NM_001322945.1:c.3730C>T&NM_006175.4:c.3733C>T&NM_198060.3:c.3838C>T&XM_005269864.1:c.3733C>T&XM_005269865.1:c.3730C>T&XM_005269866.1:c.3838C>T&XM_005269867.1:c.3838C>T	6	0	2.1643000000000003e-05	deleterious(0.03)&.&deleterious(0.03)&deleterious(0.03)&.&.&.&.	benign(0.069)&.&benign(0.012)&benign(0.02)&.&.&.&.	Pseudohypoaldosteronism Panel	Nephrology
10	115365628	C	T	['NRAP']	het	missense_variant&splice_region_variant&missense_variant&splice_region_variant&missense_variant&splice_region_variant&missense_variant&splice_region_variant&missense_variant&splice_region_variant&missense_variant&splice_region_variant&missense_variant&splice_region_variant&missense_variant&splice_region_variant	NM_001261463.1:c.3808G>A&NM_001322945.1:c.3700G>A&NM_006175.4:c.3703G>A&NM_198060.3:c.3808G>A&XM_005269864.1:c.3703G>A&XM_005269865.1:c.3700G>A&XM_005269866.1:c.3808G>A&XM_005269867.1:c.3808G>A	99	0	0.00035859	tolerated(0.16)&.&tolerated(0.2)&tolerated(0.16)&.&.&.&.	benign(0.025)&.&benign(0.007)&benign(0.012)&.&.&.&.	Idiopathic Generalized and Focal Epilepsy Panel	Neurology
10	115365628	C	T	['NRAP']	het	missense_variant&splice_region_variant&missense_variant&splice_region_variant&missense_variant&splice_region_variant&missense_variant&splice_region_variant&missense_variant&splice_region_variant&missense_variant&splice_region_variant&missense_variant&splice_region_variant&missense_variant&splice_region_variant	NM_001261463.1:c.3808G>A&NM_001322945.1:c.3700G>A&NM_006175.4:c.3703G>A&NM_198060.3:c.3808G>A&XM_005269864.1:c.3703G>A&XM_005269865.1:c.3700G>A&XM_005269866.1:c.3808G>A&XM_005269867.1:c.3808G>A	99	0	0.00035859	tolerated(0.16)&.&tolerated(0.2)&tolerated(0.16)&.&.&.&.	benign(0.025)&.&benign(0.007)&benign(0.012)&.&.&.&.	Arrhythmia Panel	Cardiology
10	115365628	C	T	['NRAP']	het	missense_variant&splice_region_variant&missense_variant&splice_region_variant&missense_variant&splice_region_variant&missense_variant&splice_region_variant&missense_variant&splice_region_variant&missense_variant&splice_region_variant&missense_variant&splice_region_variant&missense_variant&splice_region_variant	NM_001261463.1:c.3808G>A&NM_001322945.1:c.3700G>A&NM_006175.4:c.3703G>A&NM_198060.3:c.3808G>A&XM_005269864.1:c.3703G>A&XM_005269865.1:c.3700G>A&XM_005269866.1:c.3808G>A&XM_005269867.1:c.3808G>A	99	0	0.00035859	tolerated(0.16)&.&tolerated(0.2)&tolerated(0.16)&.&.&.&.	benign(0.025)&.&benign(0.007)&benign(0.012)&.&.&.&.	My Retina Tracker Panel	Ophthalmology
10	115365628	C	T	['NRAP']	het	missense_variant&splice_region_variant&missense_variant&splice_region_variant&missense_variant&splice_region_variant&missense_variant&splice_region_variant&missense_variant&splice_region_variant&missense_variant&splice_region_variant&missense_variant&splice_region_variant&missense_variant&splice_region_variant	NM_001261463.1:c.3808G>A&NM_001322945.1:c.3700G>A&NM_006175.4:c.3703G>A&NM_198060.3:c.3808G>A&XM_005269864.1:c.3703G>A&XM_005269865.1:c.3700G>A&XM_005269866.1:c.3808G>A&XM_005269867.1:c.3808G>A	99	0	0.00035859	tolerated(0.16)&.&tolerated(0.2)&tolerated(0.16)&.&.&.&.	benign(0.025)&.&benign(0.007)&benign(0.012)&.&.&.&.	Retinal Dystrophy Panel	Ophthalmology
10	115365628	C	T	['NRAP']	het	missense_variant&splice_region_variant&missense_variant&splice_region_variant&missense_variant&splice_region_variant&missense_variant&splice_region_variant&missense_variant&splice_region_variant&missense_variant&splice_region_variant&missense_variant&splice_region_variant&missense_variant&splice_region_variant	NM_001261463.1:c.3808G>A&NM_001322945.1:c.3700G>A&NM_006175.4:c.3703G>A&NM_198060.3:c.3808G>A&XM_005269864.1:c.3703G>A&XM_005269865.1:c.3700G>A&XM_005269866.1:c.3808G>A&XM_005269867.1:c.3808G>A	99	0	0.00035859	tolerated(0.16)&.&tolerated(0.2)&tolerated(0.16)&.&.&.&.	benign(0.025)&.&benign(0.007)&benign(0.012)&.&.&.&.	Arrhythmia Panel	Cardiology
10	115365628	C	T	['NRAP']	het	missense_variant&splice_region_variant&missense_variant&splice_region_variant&missense_variant&splice_region_variant&missense_variant&splice_region_variant&missense_variant&splice_region_variant&missense_variant&splice_region_variant&missense_variant&splice_region_variant&missense_variant&splice_region_variant	NM_001261463.1:c.3808G>A&NM_001322945.1:c.3700G>A&NM_006175.4:c.3703G>A&NM_198060.3:c.3808G>A&XM_005269864.1:c.3703G>A&XM_005269865.1:c.3700G>A&XM_005269866.1:c.3808G>A&XM_005269867.1:c.3808G>A	99	0	0.00035859	tolerated(0.16)&.&tolerated(0.2)&tolerated(0.16)&.&.&.&.	benign(0.025)&.&benign(0.007)&benign(0.012)&.&.&.&.	Retinal Dystrophy Panel	Ophthalmology
10	115365628	C	T	['NRAP']	het	missense_variant&splice_region_variant&missense_variant&splice_region_variant&missense_variant&splice_region_variant&missense_variant&splice_region_variant&missense_variant&splice_region_variant&missense_variant&splice_region_variant&missense_variant&splice_region_variant&missense_variant&splice_region_variant	NM_001261463.1:c.3808G>A&NM_001322945.1:c.3700G>A&NM_006175.4:c.3703G>A&NM_198060.3:c.3808G>A&XM_005269864.1:c.3703G>A&XM_005269865.1:c.3700G>A&XM_005269866.1:c.3808G>A&XM_005269867.1:c.3808G>A	99	0	0.00035859	tolerated(0.16)&.&tolerated(0.2)&tolerated(0.16)&.&.&.&.	benign(0.025)&.&benign(0.007)&benign(0.012)&.&.&.&.	Microphthalmia, Anophthalmia and Anterior Segment Dysgenesis Panel	Ophthalmology
10	115365628	C	T	['NRAP']	het	missense_variant&splice_region_variant&missense_variant&splice_region_variant&missense_variant&splice_region_variant&missense_variant&splice_region_variant&missense_variant&splice_region_variant&missense_variant&splice_region_variant&missense_variant&splice_region_variant&missense_variant&splice_region_variant	NM_001261463.1:c.3808G>A&NM_001322945.1:c.3700G>A&NM_006175.4:c.3703G>A&NM_198060.3:c.3808G>A&XM_005269864.1:c.3703G>A&XM_005269865.1:c.3700G>A&XM_005269866.1:c.3808G>A&XM_005269867.1:c.3808G>A	99	0	0.00035859	tolerated(0.16)&.&tolerated(0.2)&tolerated(0.16)&.&.&.&.	benign(0.025)&.&benign(0.007)&benign(0.012)&.&.&.&.	Primary Immunodeficiency Panel	Immunology
10	115365628	C	T	['NRAP']	het	missense_variant&splice_region_variant&missense_variant&splice_region_variant&missense_variant&splice_region_variant&missense_variant&splice_region_variant&missense_variant&splice_region_variant&missense_variant&splice_region_variant&missense_variant&splice_region_variant&missense_variant&splice_region_variant	NM_001261463.1:c.3808G>A&NM_001322945.1:c.3700G>A&NM_006175.4:c.3703G>A&NM_198060.3:c.3808G>A&XM_005269864.1:c.3703G>A&XM_005269865.1:c.3700G>A&XM_005269866.1:c.3808G>A&XM_005269867.1:c.3808G>A	99	0	0.00035859	tolerated(0.16)&.&tolerated(0.2)&tolerated(0.16)&.&.&.&.	benign(0.025)&.&benign(0.007)&benign(0.012)&.&.&.&.	NEI Retinal Dystrophy Panel including ACMG59 genes	Ophthalmology
10	115365628	C	T	['NRAP']	het	missense_variant&splice_region_variant&missense_variant&splice_region_variant&missense_variant&splice_region_variant&missense_variant&splice_region_variant&missense_variant&splice_region_variant&missense_variant&splice_region_variant&missense_variant&splice_region_variant&missense_variant&splice_region_variant	NM_001261463.1:c.3808G>A&NM_001322945.1:c.3700G>A&NM_006175.4:c.3703G>A&NM_198060.3:c.3808G>A&XM_005269864.1:c.3703G>A&XM_005269865.1:c.3700G>A&XM_005269866.1:c.3808G>A&XM_005269867.1:c.3808G>A	99	0	0.00035859	tolerated(0.16)&.&tolerated(0.2)&tolerated(0.16)&.&.&.&.	benign(0.025)&.&benign(0.007)&benign(0.012)&.&.&.&.	Arrhythmia Panel	Cardiology
10	115365628	C	T	['NRAP']	het	missense_variant&splice_region_variant&missense_variant&splice_region_variant&missense_variant&splice_region_variant&missense_variant&splice_region_variant&missense_variant&splice_region_variant&missense_variant&splice_region_variant&missense_variant&splice_region_variant&missense_variant&splice_region_variant	NM_001261463.1:c.3808G>A&NM_001322945.1:c.3700G>A&NM_006175.4:c.3703G>A&NM_198060.3:c.3808G>A&XM_005269864.1:c.3703G>A&XM_005269865.1:c.3700G>A&XM_005269866.1:c.3808G>A&XM_005269867.1:c.3808G>A	99	0	0.00035859	tolerated(0.16)&.&tolerated(0.2)&tolerated(0.16)&.&.&.&.	benign(0.025)&.&benign(0.007)&benign(0.012)&.&.&.&.	Ehlers-Danlos Syndrome Panel (Cardiology)	Cardiology
10	115365628	C	T	['NRAP']	het	missense_variant&splice_region_variant&missense_variant&splice_region_variant&missense_variant&splice_region_variant&missense_variant&splice_region_variant&missense_variant&splice_region_variant&missense_variant&splice_region_variant&missense_variant&splice_region_variant&missense_variant&splice_region_variant	NM_001261463.1:c.3808G>A&NM_001322945.1:c.3700G>A&NM_006175.4:c.3703G>A&NM_198060.3:c.3808G>A&XM_005269864.1:c.3703G>A&XM_005269865.1:c.3700G>A&XM_005269866.1:c.3808G>A&XM_005269867.1:c.3808G>A	99	0	0.00035859	tolerated(0.16)&.&tolerated(0.2)&tolerated(0.16)&.&.&.&.	benign(0.025)&.&benign(0.007)&benign(0.012)&.&.&.&.	Hereditary Pancreatic Cancer Panel	Hereditary Cancer
10	115365628	C	T	['NRAP']	het	missense_variant&splice_region_variant&missense_variant&splice_region_variant&missense_variant&splice_region_variant&missense_variant&splice_region_variant&missense_variant&splice_region_variant&missense_variant&splice_region_variant&missense_variant&splice_region_variant&missense_variant&splice_region_variant	NM_001261463.1:c.3808G>A&NM_001322945.1:c.3700G>A&NM_006175.4:c.3703G>A&NM_198060.3:c.3808G>A&XM_005269864.1:c.3703G>A&XM_005269865.1:c.3700G>A&XM_005269866.1:c.3808G>A&XM_005269867.1:c.3808G>A	99	0	0.00035859	tolerated(0.16)&.&tolerated(0.2)&tolerated(0.16)&.&.&.&.	benign(0.025)&.&benign(0.007)&benign(0.012)&.&.&.&.	Arthrogryposes Panel	Malformations
10	115365628	C	T	['NRAP']	het	missense_variant&splice_region_variant&missense_variant&splice_region_variant&missense_variant&splice_region_variant&missense_variant&splice_region_variant&missense_variant&splice_region_variant&missense_variant&splice_region_variant&missense_variant&splice_region_variant&missense_variant&splice_region_variant	NM_001261463.1:c.3808G>A&NM_001322945.1:c.3700G>A&NM_006175.4:c.3703G>A&NM_198060.3:c.3808G>A&XM_005269864.1:c.3703G>A&XM_005269865.1:c.3700G>A&XM_005269866.1:c.3808G>A&XM_005269867.1:c.3808G>A	99	0	0.00035859	tolerated(0.16)&.&tolerated(0.2)&tolerated(0.16)&.&.&.&.	benign(0.025)&.&benign(0.007)&benign(0.012)&.&.&.&.	Retinal Dystrophy Panel	Ophthalmology
10	115365628	C	T	['NRAP']	het	missense_variant&splice_region_variant&missense_variant&splice_region_variant&missense_variant&splice_region_variant&missense_variant&splice_region_variant&missense_variant&splice_region_variant&missense_variant&splice_region_variant&missense_variant&splice_region_variant&missense_variant&splice_region_variant	NM_001261463.1:c.3808G>A&NM_001322945.1:c.3700G>A&NM_006175.4:c.3703G>A&NM_198060.3:c.3808G>A&XM_005269864.1:c.3703G>A&XM_005269865.1:c.3700G>A&XM_005269866.1:c.3808G>A&XM_005269867.1:c.3808G>A	99	0	0.00035859	tolerated(0.16)&.&tolerated(0.2)&tolerated(0.16)&.&.&.&.	benign(0.025)&.&benign(0.007)&benign(0.012)&.&.&.&.	Retinal Dystrophy Panel	Ophthalmology
10	115365628	C	T	['NRAP']	het	missense_variant&splice_region_variant&missense_variant&splice_region_variant&missense_variant&splice_region_variant&missense_variant&splice_region_variant&missense_variant&splice_region_variant&missense_variant&splice_region_variant&missense_variant&splice_region_variant&missense_variant&splice_region_variant	NM_001261463.1:c.3808G>A&NM_001322945.1:c.3700G>A&NM_006175.4:c.3703G>A&NM_198060.3:c.3808G>A&XM_005269864.1:c.3703G>A&XM_005269865.1:c.3700G>A&XM_005269866.1:c.3808G>A&XM_005269867.1:c.3808G>A	99	0	0.00035859	tolerated(0.16)&.&tolerated(0.2)&tolerated(0.16)&.&.&.&.	benign(0.025)&.&benign(0.007)&benign(0.012)&.&.&.&.	My Retina Tracker Panel	Ophthalmology
10	115365628	C	T	['NRAP']	het	missense_variant&splice_region_variant&missense_variant&splice_region_variant&missense_variant&splice_region_variant&missense_variant&splice_region_variant&missense_variant&splice_region_variant&missense_variant&splice_region_variant&missense_variant&splice_region_variant&missense_variant&splice_region_variant	NM_001261463.1:c.3808G>A&NM_001322945.1:c.3700G>A&NM_006175.4:c.3703G>A&NM_198060.3:c.3808G>A&XM_005269864.1:c.3703G>A&XM_005269865.1:c.3700G>A&XM_005269866.1:c.3808G>A&XM_005269867.1:c.3808G>A	99	0	0.00035859	tolerated(0.16)&.&tolerated(0.2)&tolerated(0.16)&.&.&.&.	benign(0.025)&.&benign(0.007)&benign(0.012)&.&.&.&.	Thrombocytopenia Panel	Hematology
10	115365937	G	A	['NRAP']	het	splice_region_variant&synonymous_variant&splice_region_variant&synonymous_variant&splice_region_variant&synonymous_variant&splice_region_variant&synonymous_variant&splice_region_variant&synonymous_variant&splice_region_variant&synonymous_variant&splice_region_variant&synonymous_variant&splice_region_variant&synonymous_variant	NM_001261463.1:c.3807C>T&NM_001322945.1:c.3699C>T&NM_006175.4:c.3702C>T&NM_198060.3:c.3807C>T&XM_005269864.1:c.3702C>T&XM_005269865.1:c.3699C>T&XM_005269866.1:c.3807C>T&XM_005269867.1:c.3807C>T	4	0	1.6243e-05	.&.&.&.&.&.&.&.	.&.&.&.&.&.&.&.	Bartter Syndrome Panel	Nephrology
10	115365937	G	A	['NRAP']	het	splice_region_variant&synonymous_variant&splice_region_variant&synonymous_variant&splice_region_variant&synonymous_variant&splice_region_variant&synonymous_variant&splice_region_variant&synonymous_variant&splice_region_variant&synonymous_variant&splice_region_variant&synonymous_variant&splice_region_variant&synonymous_variant	NM_001261463.1:c.3807C>T&NM_001322945.1:c.3699C>T&NM_006175.4:c.3702C>T&NM_198060.3:c.3807C>T&XM_005269864.1:c.3702C>T&XM_005269865.1:c.3699C>T&XM_005269866.1:c.3807C>T&XM_005269867.1:c.3807C>T	4	0	1.6243e-05	.&.&.&.&.&.&.&.	.&.&.&.&.&.&.&.	Retinal Dystrophy Panel	Ophthalmology
10	115365941	C	T	['NRAP']	het	missense_variant&missense_variant&missense_variant&missense_variant&missense_variant&missense_variant&missense_variant&missense_variant	NM_001261463.1:c.3803G>A&NM_001322945.1:c.3695G>A&NM_006175.4:c.3698G>A&NM_198060.3:c.3803G>A&XM_005269864.1:c.3698G>A&XM_005269865.1:c.3695G>A&XM_005269866.1:c.3803G>A&XM_005269867.1:c.3803G>A	1	0	3.2279e-05	deleterious(0)&.&deleterious(0)&deleterious(0)&.&.&.&.	probably_damaging(0.999)&.&probably_damaging(0.999)&probably_damaging(0.999)&.&.&.&.	Comprehensive Growth Disorders / Skeletal Dysplasias and Disorders Panel	Malformations
10	115365944	A	C	['NRAP']	het	missense_variant&missense_variant&missense_variant&missense_variant&missense_variant&missense_variant&missense_variant&missense_variant	NM_001261463.1:c.3800T>G&NM_001322945.1:c.3692T>G&NM_006175.4:c.3695T>G&NM_198060.3:c.3800T>G&XM_005269864.1:c.3695T>G&XM_005269865.1:c.3692T>G&XM_005269866.1:c.3800T>G&XM_005269867.1:c.3800T>G	1	0	4.0606e-06	deleterious(0)&.&deleterious(0)&deleterious(0)&.&.&.&.	probably_damaging(0.97)&.&probably_damaging(0.945)&probably_damaging(0.953)&.&.&.&.	Retinal Dystrophy Panel	Ophthalmology
10	115365978	C	T	['NRAP']	het	missense_variant&missense_variant&missense_variant&missense_variant&missense_variant&missense_variant&missense_variant&missense_variant	NM_001261463.1:c.3766G>A&NM_001322945.1:c.3658G>A&NM_006175.4:c.3661G>A&NM_198060.3:c.3766G>A&XM_005269864.1:c.3661G>A&XM_005269865.1:c.3658G>A&XM_005269866.1:c.3766G>A&XM_005269867.1:c.3766G>A	2	0	8.1212e-06	deleterious(0)&.&deleterious(0)&deleterious(0)&.&.&.&.	probably_damaging(0.999)&.&probably_damaging(0.999)&probably_damaging(0.999)&.&.&.&.	Bardet-Biedl Syndrome Panel (Nephrology)	Nephrology
10	115365978	C	T	['NRAP']	het	missense_variant&missense_variant&missense_variant&missense_variant&missense_variant&missense_variant&missense_variant&missense_variant	NM_001261463.1:c.3766G>A&NM_001322945.1:c.3658G>A&NM_006175.4:c.3661G>A&NM_198060.3:c.3766G>A&XM_005269864.1:c.3661G>A&XM_005269865.1:c.3658G>A&XM_005269866.1:c.3766G>A&XM_005269867.1:c.3766G>A	2	0	8.1212e-06	deleterious(0)&.&deleterious(0)&deleterious(0)&.&.&.&.	probably_damaging(0.999)&.&probably_damaging(0.999)&probably_damaging(0.999)&.&.&.&.	Primary Immunodeficiency Panel	Immunology
10	115365984	G	C	['NRAP']	het	missense_variant&missense_variant&missense_variant&missense_variant&missense_variant&missense_variant&missense_variant&missense_variant	NM_001261463.1:c.3760C>G&NM_001322945.1:c.3652C>G&NM_006175.4:c.3655C>G&NM_198060.3:c.3760C>G&XM_005269864.1:c.3655C>G&XM_005269865.1:c.3652C>G&XM_005269866.1:c.3760C>G&XM_005269867.1:c.3760C>G	2	0	8.1212e-06	tolerated(0.22)&.&tolerated(0.25)&tolerated(0.22)&.&.&.&.	benign(0.018)&.&possibly_damaging(0.611)&possibly_damaging(0.685)&.&.&.&.	Arrhythmia Panel	Cardiology
10	115365990	G	C	['NRAP']	het	missense_variant&missense_variant&missense_variant&missense_variant&missense_variant&missense_variant&missense_variant&missense_variant	NM_001261463.1:c.3754C>G&NM_001322945.1:c.3646C>G&NM_006175.4:c.3649C>G&NM_198060.3:c.3754C>G&XM_005269864.1:c.3649C>G&XM_005269865.1:c.3646C>G&XM_005269866.1:c.3754C>G&XM_005269867.1:c.3754C>G	2	0	7.2138e-06	tolerated(1)&.&tolerated(1)&tolerated(1)&.&.&.&.	benign(0.028)&.&possibly_damaging(0.591)&benign(0.387)&.&.&.&.	Retinal Dystrophy Panel	Ophthalmology
10	115365993	T	C	['NRAP']	het	missense_variant&missense_variant&missense_variant&missense_variant&missense_variant&missense_variant&missense_variant&missense_variant	NM_001261463.1:c.3751A>G&NM_001322945.1:c.3643A>G&NM_006175.4:c.3646A>G&NM_198060.3:c.3751A>G&XM_005269864.1:c.3646A>G&XM_005269865.1:c.3643A>G&XM_005269866.1:c.3751A>G&XM_005269867.1:c.3751A>G	2	0	7.2139e-06	tolerated(0.13)&.&tolerated(0.22)&tolerated(0.12)&.&.&.&.	benign(0.273)&.&benign(0.167)&benign(0.08)&.&.&.&.	Leukodystrophy and Leukoencephalopathy Panel	Neurology
10	115365993	T	C	['NRAP']	het	missense_variant&missense_variant&missense_variant&missense_variant&missense_variant&missense_variant&missense_variant&missense_variant	NM_001261463.1:c.3751A>G&NM_001322945.1:c.3643A>G&NM_006175.4:c.3646A>G&NM_198060.3:c.3751A>G&XM_005269864.1:c.3646A>G&XM_005269865.1:c.3643A>G&XM_005269866.1:c.3751A>G&XM_005269867.1:c.3751A>G	2	0	7.2139e-06	tolerated(0.13)&.&tolerated(0.22)&tolerated(0.12)&.&.&.&.	benign(0.273)&.&benign(0.167)&benign(0.08)&.&.&.&.	Corneal Dystrophy Panel	Ophthalmology
10	115365993	T	C	['NRAP']	het	missense_variant&missense_variant&missense_variant&missense_variant&missense_variant&missense_variant&missense_variant&missense_variant	NM_001261463.1:c.3751A>G&NM_001322945.1:c.3643A>G&NM_006175.4:c.3646A>G&NM_198060.3:c.3751A>G&XM_005269864.1:c.3646A>G&XM_005269865.1:c.3643A>G&XM_005269866.1:c.3751A>G&XM_005269867.1:c.3751A>G	2	0	7.2139e-06	tolerated(0.13)&.&tolerated(0.22)&tolerated(0.12)&.&.&.&.	benign(0.273)&.&benign(0.167)&benign(0.08)&.&.&.&.	Long QT Syndrome (LQTS) Panel	Cardiology
10	115365993	T	C	['NRAP']	het	missense_variant&missense_variant&missense_variant&missense_variant&missense_variant&missense_variant&missense_variant&missense_variant	NM_001261463.1:c.3751A>G&NM_001322945.1:c.3643A>G&NM_006175.4:c.3646A>G&NM_198060.3:c.3751A>G&XM_005269864.1:c.3646A>G&XM_005269865.1:c.3643A>G&XM_005269866.1:c.3751A>G&XM_005269867.1:c.3751A>G	2	0	7.2139e-06	tolerated(0.13)&.&tolerated(0.22)&tolerated(0.12)&.&.&.&.	benign(0.273)&.&benign(0.167)&benign(0.08)&.&.&.&.	ANKRD11 single gene test	Single gene tests
10	115365998	G	T	['NRAP']	het	missense_variant&missense_variant&missense_variant&missense_variant&missense_variant&missense_variant&missense_variant&missense_variant	NM_001261463.1:c.3746C>A&NM_001322945.1:c.3638C>A&NM_006175.4:c.3641C>A&NM_198060.3:c.3746C>A&XM_005269864.1:c.3641C>A&XM_005269865.1:c.3638C>A&XM_005269866.1:c.3746C>A&XM_005269867.1:c.3746C>A	32	0	0.00011542	tolerated(0.05)&.&tolerated(0.08)&tolerated(0.05)&.&.&.&.	probably_damaging(1)&.&probably_damaging(1)&probably_damaging(0.999)&.&.&.&.	MODY Panel	Endocrinology
10	115365998	G	T	['NRAP']	het	missense_variant&missense_variant&missense_variant&missense_variant&missense_variant&missense_variant&missense_variant&missense_variant	NM_001261463.1:c.3746C>A&NM_001322945.1:c.3638C>A&NM_006175.4:c.3641C>A&NM_198060.3:c.3746C>A&XM_005269864.1:c.3641C>A&XM_005269865.1:c.3638C>A&XM_005269866.1:c.3746C>A&XM_005269867.1:c.3746C>A	32	0	0.00011542	tolerated(0.05)&.&tolerated(0.08)&tolerated(0.05)&.&.&.&.	probably_damaging(1)&.&probably_damaging(1)&probably_damaging(0.999)&.&.&.&.	Retinal Dystrophy Panel	Ophthalmology
10	115365998	G	T	['NRAP']	het	missense_variant&missense_variant&missense_variant&missense_variant&missense_variant&missense_variant&missense_variant&missense_variant	NM_001261463.1:c.3746C>A&NM_001322945.1:c.3638C>A&NM_006175.4:c.3641C>A&NM_198060.3:c.3746C>A&XM_005269864.1:c.3641C>A&XM_005269865.1:c.3638C>A&XM_005269866.1:c.3746C>A&XM_005269867.1:c.3746C>A	32	0	0.00011542	tolerated(0.05)&.&tolerated(0.08)&tolerated(0.05)&.&.&.&.	probably_damaging(1)&.&probably_damaging(1)&probably_damaging(0.999)&.&.&.&.	Arrhythmia Panel	Cardiology
10	115365998	G	T	['NRAP']	het	missense_variant&missense_variant&missense_variant&missense_variant&missense_variant&missense_variant&missense_variant&missense_variant	NM_001261463.1:c.3746C>A&NM_001322945.1:c.3638C>A&NM_006175.4:c.3641C>A&NM_198060.3:c.3746C>A&XM_005269864.1:c.3641C>A&XM_005269865.1:c.3638C>A&XM_005269866.1:c.3746C>A&XM_005269867.1:c.3746C>A	32	0	0.00011542	tolerated(0.05)&.&tolerated(0.08)&tolerated(0.05)&.&.&.&.	probably_damaging(1)&.&probably_damaging(1)&probably_damaging(0.999)&.&.&.&.	Long QT Syndrome (LQTS) Panel	Cardiology
10	115365998	G	T	['NRAP']	het	missense_variant&missense_variant&missense_variant&missense_variant&missense_variant&missense_variant&missense_variant&missense_variant	NM_001261463.1:c.3746C>A&NM_001322945.1:c.3638C>A&NM_006175.4:c.3641C>A&NM_198060.3:c.3746C>A&XM_005269864.1:c.3641C>A&XM_005269865.1:c.3638C>A&XM_005269866.1:c.3746C>A&XM_005269867.1:c.3746C>A	32	0	0.00011542	tolerated(0.05)&.&tolerated(0.08)&tolerated(0.05)&.&.&.&.	probably_damaging(1)&.&probably_damaging(1)&probably_damaging(0.999)&.&.&.&.	Primary Immunodeficiency Panel	Immunology
10	115366005	C	T	['NRAP']	het	missense_variant&missense_variant&missense_variant&missense_variant&missense_variant&missense_variant&missense_variant&missense_variant	NM_001261463.1:c.3739G>A&NM_001322945.1:c.3631G>A&NM_006175.4:c.3634G>A&NM_198060.3:c.3739G>A&XM_005269864.1:c.3634G>A&XM_005269865.1:c.3631G>A&XM_005269866.1:c.3739G>A&XM_005269867.1:c.3739G>A	6	0	2.1641999999999997e-05	tolerated(1)&.&tolerated(1)&tolerated(1)&.&.&.&.	benign(0)&.&benign(0)&benign(0)&.&.&.&.	Hypertrophic Cardiomyopathy (HCM) Panel	Cardiology
10	115366006	G	T	['NRAP']	het	missense_variant&missense_variant&missense_variant&missense_variant&missense_variant&missense_variant&missense_variant&missense_variant	NM_001261463.1:c.3738C>A&NM_001322945.1:c.3630C>A&NM_006175.4:c.3633C>A&NM_198060.3:c.3738C>A&XM_005269864.1:c.3633C>A&XM_005269865.1:c.3630C>A&XM_005269866.1:c.3738C>A&XM_005269867.1:c.3738C>A	373	4	0.0013453	deleterious(0)&.&deleterious(0.01)&deleterious(0)&.&.&.&.	probably_damaging(1)&.&probably_damaging(1)&probably_damaging(1)&.&.&.&.	Primary Immunodeficiency Panel	Immunology
10	115366006	G	T	['NRAP']	het	missense_variant&missense_variant&missense_variant&missense_variant&missense_variant&missense_variant&missense_variant&missense_variant	NM_001261463.1:c.3738C>A&NM_001322945.1:c.3630C>A&NM_006175.4:c.3633C>A&NM_198060.3:c.3738C>A&XM_005269864.1:c.3633C>A&XM_005269865.1:c.3630C>A&XM_005269866.1:c.3738C>A&XM_005269867.1:c.3738C>A	373	4	0.0013453	deleterious(0)&.&deleterious(0.01)&deleterious(0)&.&.&.&.	probably_damaging(1)&.&probably_damaging(1)&probably_damaging(1)&.&.&.&.	Stickler Syndrome Panel (Ophthalmology)	Ophthalmology
10	115366006	G	T	['NRAP']	het	missense_variant&missense_variant&missense_variant&missense_variant&missense_variant&missense_variant&missense_variant&missense_variant	NM_001261463.1:c.3738C>A&NM_001322945.1:c.3630C>A&NM_006175.4:c.3633C>A&NM_198060.3:c.3738C>A&XM_005269864.1:c.3633C>A&XM_005269865.1:c.3630C>A&XM_005269866.1:c.3738C>A&XM_005269867.1:c.3738C>A	373	4	0.0013453	deleterious(0)&.&deleterious(0.01)&deleterious(0)&.&.&.&.	probably_damaging(1)&.&probably_damaging(1)&probably_damaging(1)&.&.&.&.	Primary Immunodeficiency Panel	Immunology
10	115366006	G	T	['NRAP']	het	missense_variant&missense_variant&missense_variant&missense_variant&missense_variant&missense_variant&missense_variant&missense_variant	NM_001261463.1:c.3738C>A&NM_001322945.1:c.3630C>A&NM_006175.4:c.3633C>A&NM_198060.3:c.3738C>A&XM_005269864.1:c.3633C>A&XM_005269865.1:c.3630C>A&XM_005269866.1:c.3738C>A&XM_005269867.1:c.3738C>A	373	4	0.0013453	deleterious(0)&.&deleterious(0.01)&deleterious(0)&.&.&.&.	probably_damaging(1)&.&probably_damaging(1)&probably_damaging(1)&.&.&.&.	PANK2 single gene test	Single gene tests
10	115366006	G	T	['NRAP']	het	missense_variant&missense_variant&missense_variant&missense_variant&missense_variant&missense_variant&missense_variant&missense_variant	NM_001261463.1:c.3738C>A&NM_001322945.1:c.3630C>A&NM_006175.4:c.3633C>A&NM_198060.3:c.3738C>A&XM_005269864.1:c.3633C>A&XM_005269865.1:c.3630C>A&XM_005269866.1:c.3738C>A&XM_005269867.1:c.3738C>A	373	4	0.0013453	deleterious(0)&.&deleterious(0.01)&deleterious(0)&.&.&.&.	probably_damaging(1)&.&probably_damaging(1)&probably_damaging(1)&.&.&.&.	Retinal Dystrophy Panel	Ophthalmology
10	115366006	G	T	['NRAP']	het	missense_variant&missense_variant&missense_variant&missense_variant&missense_variant&missense_variant&missense_variant&missense_variant	NM_001261463.1:c.3738C>A&NM_001322945.1:c.3630C>A&NM_006175.4:c.3633C>A&NM_198060.3:c.3738C>A&XM_005269864.1:c.3633C>A&XM_005269865.1:c.3630C>A&XM_005269866.1:c.3738C>A&XM_005269867.1:c.3738C>A	373	4	0.0013453	deleterious(0)&.&deleterious(0.01)&deleterious(0)&.&.&.&.	probably_damaging(1)&.&probably_damaging(1)&probably_damaging(1)&.&.&.&.	Comprehensive Growth Disorders / Skeletal Dysplasias and Disorders Panel	Malformations
10	115366006	G	T	['NRAP']	het	missense_variant&missense_variant&missense_variant&missense_variant&missense_variant&missense_variant&missense_variant&missense_variant	NM_001261463.1:c.3738C>A&NM_001322945.1:c.3630C>A&NM_006175.4:c.3633C>A&NM_198060.3:c.3738C>A&XM_005269864.1:c.3633C>A&XM_005269865.1:c.3630C>A&XM_005269866.1:c.3738C>A&XM_005269867.1:c.3738C>A	373	4	0.0013453	deleterious(0)&.&deleterious(0.01)&deleterious(0)&.&.&.&.	probably_damaging(1)&.&probably_damaging(1)&probably_damaging(1)&.&.&.&.	Kabuki Syndrome Panel	Malformations
10	115366006	G	T	['NRAP']	het	missense_variant&missense_variant&missense_variant&missense_variant&missense_variant&missense_variant&missense_variant&missense_variant	NM_001261463.1:c.3738C>A&NM_001322945.1:c.3630C>A&NM_006175.4:c.3633C>A&NM_198060.3:c.3738C>A&XM_005269864.1:c.3633C>A&XM_005269865.1:c.3630C>A&XM_005269866.1:c.3738C>A&XM_005269867.1:c.3738C>A	373	4	0.0013453	deleterious(0)&.&deleterious(0.01)&deleterious(0)&.&.&.&.	probably_damaging(1)&.&probably_damaging(1)&probably_damaging(1)&.&.&.&.	Periodic Paralysis Panel (Neurology)	Neurology
10	115366006	G	T	['NRAP']	het	missense_variant&missense_variant&missense_variant&missense_variant&missense_variant&missense_variant&missense_variant&missense_variant	NM_001261463.1:c.3738C>A&NM_001322945.1:c.3630C>A&NM_006175.4:c.3633C>A&NM_198060.3:c.3738C>A&XM_005269864.1:c.3633C>A&XM_005269865.1:c.3630C>A&XM_005269866.1:c.3738C>A&XM_005269867.1:c.3738C>A	373	4	0.0013453	deleterious(0)&.&deleterious(0.01)&deleterious(0)&.&.&.&.	probably_damaging(1)&.&probably_damaging(1)&probably_damaging(1)&.&.&.&.	MODY Panel	Endocrinology
10	115366006	G	T	['NRAP']	het	missense_variant&missense_variant&missense_variant&missense_variant&missense_variant&missense_variant&missense_variant&missense_variant	NM_001261463.1:c.3738C>A&NM_001322945.1:c.3630C>A&NM_006175.4:c.3633C>A&NM_198060.3:c.3738C>A&XM_005269864.1:c.3633C>A&XM_005269865.1:c.3630C>A&XM_005269866.1:c.3738C>A&XM_005269867.1:c.3738C>A	373	4	0.0013453	deleterious(0)&.&deleterious(0.01)&deleterious(0)&.&.&.&.	probably_damaging(1)&.&probably_damaging(1)&probably_damaging(1)&.&.&.&.	Limb Malformations Panel	Malformations
10	115366006	G	T	['NRAP']	het	missense_variant&missense_variant&missense_variant&missense_variant&missense_variant&missense_variant&missense_variant&missense_variant	NM_001261463.1:c.3738C>A&NM_001322945.1:c.3630C>A&NM_006175.4:c.3633C>A&NM_198060.3:c.3738C>A&XM_005269864.1:c.3633C>A&XM_005269865.1:c.3630C>A&XM_005269866.1:c.3738C>A&XM_005269867.1:c.3738C>A	373	4	0.0013453	deleterious(0)&.&deleterious(0.01)&deleterious(0)&.&.&.&.	probably_damaging(1)&.&probably_damaging(1)&probably_damaging(1)&.&.&.&.	Polycystic Kidney Disease Panel	Nephrology
10	115366006	G	T	['NRAP']	het	missense_variant&missense_variant&missense_variant&missense_variant&missense_variant&missense_variant&missense_variant&missense_variant	NM_001261463.1:c.3738C>A&NM_001322945.1:c.3630C>A&NM_006175.4:c.3633C>A&NM_198060.3:c.3738C>A&XM_005269864.1:c.3633C>A&XM_005269865.1:c.3630C>A&XM_005269866.1:c.3738C>A&XM_005269867.1:c.3738C>A	373	4	0.0013453	deleterious(0)&.&deleterious(0.01)&deleterious(0)&.&.&.&.	probably_damaging(1)&.&probably_damaging(1)&probably_damaging(1)&.&.&.&.	Retinitis Pigmentosa Panel	Ophthalmology
10	115366006	G	T	['NRAP']	het	missense_variant&missense_variant&missense_variant&missense_variant&missense_variant&missense_variant&missense_variant&missense_variant	NM_001261463.1:c.3738C>A&NM_001322945.1:c.3630C>A&NM_006175.4:c.3633C>A&NM_198060.3:c.3738C>A&XM_005269864.1:c.3633C>A&XM_005269865.1:c.3630C>A&XM_005269866.1:c.3738C>A&XM_005269867.1:c.3738C>A	373	4	0.0013453	deleterious(0)&.&deleterious(0.01)&deleterious(0)&.&.&.&.	probably_damaging(1)&.&probably_damaging(1)&probably_damaging(1)&.&.&.&.	Microphthalmia, Anophthalmia and Anterior Segment Dysgenesis Panel	Ophthalmology
10	115366006	G	T	['NRAP']	het	missense_variant&missense_variant&missense_variant&missense_variant&missense_variant&missense_variant&missense_variant&missense_variant	NM_001261463.1:c.3738C>A&NM_001322945.1:c.3630C>A&NM_006175.4:c.3633C>A&NM_198060.3:c.3738C>A&XM_005269864.1:c.3633C>A&XM_005269865.1:c.3630C>A&XM_005269866.1:c.3738C>A&XM_005269867.1:c.3738C>A	373	4	0.0013453	deleterious(0)&.&deleterious(0.01)&deleterious(0)&.&.&.&.	probably_damaging(1)&.&probably_damaging(1)&probably_damaging(1)&.&.&.&.	Ehlers-Danlos Syndrome Panel (Cardiology)	Cardiology
10	115366006	G	T	['NRAP']	het	missense_variant&missense_variant&missense_variant&missense_variant&missense_variant&missense_variant&missense_variant&missense_variant	NM_001261463.1:c.3738C>A&NM_001322945.1:c.3630C>A&NM_006175.4:c.3633C>A&NM_198060.3:c.3738C>A&XM_005269864.1:c.3633C>A&XM_005269865.1:c.3630C>A&XM_005269866.1:c.3738C>A&XM_005269867.1:c.3738C>A	373	4	0.0013453	deleterious(0)&.&deleterious(0.01)&deleterious(0)&.&.&.&.	probably_damaging(1)&.&probably_damaging(1)&probably_damaging(1)&.&.&.&.	Hypertrophic Cardiomyopathy (HCM) Panel	Cardiology
10	115366006	G	T	['NRAP']	het	missense_variant&missense_variant&missense_variant&missense_variant&missense_variant&missense_variant&missense_variant&missense_variant	NM_001261463.1:c.3738C>A&NM_001322945.1:c.3630C>A&NM_006175.4:c.3633C>A&NM_198060.3:c.3738C>A&XM_005269864.1:c.3633C>A&XM_005269865.1:c.3630C>A&XM_005269866.1:c.3738C>A&XM_005269867.1:c.3738C>A	373	4	0.0013453	deleterious(0)&.&deleterious(0.01)&deleterious(0)&.&.&.&.	probably_damaging(1)&.&probably_damaging(1)&probably_damaging(1)&.&.&.&.	Nephrotic Syndrome Panel	Nephrology
10	115366006	G	T	['NRAP']	het	missense_variant&missense_variant&missense_variant&missense_variant&missense_variant&missense_variant&missense_variant&missense_variant	NM_001261463.1:c.3738C>A&NM_001322945.1:c.3630C>A&NM_006175.4:c.3633C>A&NM_198060.3:c.3738C>A&XM_005269864.1:c.3633C>A&XM_005269865.1:c.3630C>A&XM_005269866.1:c.3738C>A&XM_005269867.1:c.3738C>A	373	4	0.0013453	deleterious(0)&.&deleterious(0.01)&deleterious(0)&.&.&.&.	probably_damaging(1)&.&probably_damaging(1)&probably_damaging(1)&.&.&.&.	Retinitis Pigmentosa Panel	Ophthalmology
10	115366006	G	T	['NRAP']	het	missense_variant&missense_variant&missense_variant&missense_variant&missense_variant&missense_variant&missense_variant&missense_variant	NM_001261463.1:c.3738C>A&NM_001322945.1:c.3630C>A&NM_006175.4:c.3633C>A&NM_198060.3:c.3738C>A&XM_005269864.1:c.3633C>A&XM_005269865.1:c.3630C>A&XM_005269866.1:c.3738C>A&XM_005269867.1:c.3738C>A	373	4	0.0013453	deleterious(0)&.&deleterious(0.01)&deleterious(0)&.&.&.&.	probably_damaging(1)&.&probably_damaging(1)&probably_damaging(1)&.&.&.&.	Comprehensive Hematology Panel	Hematology
10	115366006	G	T	['NRAP']	het	missense_variant&missense_variant&missense_variant&missense_variant&missense_variant&missense_variant&missense_variant&missense_variant	NM_001261463.1:c.3738C>A&NM_001322945.1:c.3630C>A&NM_006175.4:c.3633C>A&NM_198060.3:c.3738C>A&XM_005269864.1:c.3633C>A&XM_005269865.1:c.3630C>A&XM_005269866.1:c.3738C>A&XM_005269867.1:c.3738C>A	373	4	0.0013453	deleterious(0)&.&deleterious(0.01)&deleterious(0)&.&.&.&.	probably_damaging(1)&.&probably_damaging(1)&probably_damaging(1)&.&.&.&.	Retinal Dystrophy Panel	Ophthalmology
10	115366006	G	T	['NRAP']	het	missense_variant&missense_variant&missense_variant&missense_variant&missense_variant&missense_variant&missense_variant&missense_variant	NM_001261463.1:c.3738C>A&NM_001322945.1:c.3630C>A&NM_006175.4:c.3633C>A&NM_198060.3:c.3738C>A&XM_005269864.1:c.3633C>A&XM_005269865.1:c.3630C>A&XM_005269866.1:c.3738C>A&XM_005269867.1:c.3738C>A	373	4	0.0013453	deleterious(0)&.&deleterious(0.01)&deleterious(0)&.&.&.&.	probably_damaging(1)&.&probably_damaging(1)&probably_damaging(1)&.&.&.&.	NEI Retinal Dystrophy Panel including ACMG59 genes	Ophthalmology
10	115366006	G	T	['NRAP']	het	missense_variant&missense_variant&missense_variant&missense_variant&missense_variant&missense_variant&missense_variant&missense_variant	NM_001261463.1:c.3738C>A&NM_001322945.1:c.3630C>A&NM_006175.4:c.3633C>A&NM_198060.3:c.3738C>A&XM_005269864.1:c.3633C>A&XM_005269865.1:c.3630C>A&XM_005269866.1:c.3738C>A&XM_005269867.1:c.3738C>A	373	4	0.0013453	deleterious(0)&.&deleterious(0.01)&deleterious(0)&.&.&.&.	probably_damaging(1)&.&probably_damaging(1)&probably_damaging(1)&.&.&.&.	Retinal Dystrophy Panel	Ophthalmology
10	115366006	G	T	['NRAP']	het	missense_variant&missense_variant&missense_variant&missense_variant&missense_variant&missense_variant&missense_variant&missense_variant	NM_001261463.1:c.3738C>A&NM_001322945.1:c.3630C>A&NM_006175.4:c.3633C>A&NM_198060.3:c.3738C>A&XM_005269864.1:c.3633C>A&XM_005269865.1:c.3630C>A&XM_005269866.1:c.3738C>A&XM_005269867.1:c.3738C>A	373	4	0.0013453	deleterious(0)&.&deleterious(0.01)&deleterious(0)&.&.&.&.	probably_damaging(1)&.&probably_damaging(1)&probably_damaging(1)&.&.&.&.	Comprehensive Skeletal Dysplasias and Disorders Panel	Malformations
10	115366006	G	T	['NRAP']	het	missense_variant&missense_variant&missense_variant&missense_variant&missense_variant&missense_variant&missense_variant&missense_variant	NM_001261463.1:c.3738C>A&NM_001322945.1:c.3630C>A&NM_006175.4:c.3633C>A&NM_198060.3:c.3738C>A&XM_005269864.1:c.3633C>A&XM_005269865.1:c.3630C>A&XM_005269866.1:c.3738C>A&XM_005269867.1:c.3738C>A	373	4	0.0013453	deleterious(0)&.&deleterious(0.01)&deleterious(0)&.&.&.&.	probably_damaging(1)&.&probably_damaging(1)&probably_damaging(1)&.&.&.&.	Polycystic Kidney Disease Panel	Nephrology
10	115366006	G	T	['NRAP']	het	missense_variant&missense_variant&missense_variant&missense_variant&missense_variant&missense_variant&missense_variant&missense_variant	NM_001261463.1:c.3738C>A&NM_001322945.1:c.3630C>A&NM_006175.4:c.3633C>A&NM_198060.3:c.3738C>A&XM_005269864.1:c.3633C>A&XM_005269865.1:c.3630C>A&XM_005269866.1:c.3738C>A&XM_005269867.1:c.3738C>A	373	4	0.0013453	deleterious(0)&.&deleterious(0.01)&deleterious(0)&.&.&.&.	probably_damaging(1)&.&probably_damaging(1)&probably_damaging(1)&.&.&.&.	Epileptic Encephalopathy Panel	Neurology
10	115366006	G	T	['NRAP']	het	missense_variant&missense_variant&missense_variant&missense_variant&missense_variant&missense_variant&missense_variant&missense_variant	NM_001261463.1:c.3738C>A&NM_001322945.1:c.3630C>A&NM_006175.4:c.3633C>A&NM_198060.3:c.3738C>A&XM_005269864.1:c.3633C>A&XM_005269865.1:c.3630C>A&XM_005269866.1:c.3738C>A&XM_005269867.1:c.3738C>A	373	4	0.0013453	deleterious(0)&.&deleterious(0.01)&deleterious(0)&.&.&.&.	probably_damaging(1)&.&probably_damaging(1)&probably_damaging(1)&.&.&.&.	MODY Panel	Endocrinology
10	115366006	G	T	['NRAP']	het	missense_variant&missense_variant&missense_variant&missense_variant&missense_variant&missense_variant&missense_variant&missense_variant	NM_001261463.1:c.3738C>A&NM_001322945.1:c.3630C>A&NM_006175.4:c.3633C>A&NM_198060.3:c.3738C>A&XM_005269864.1:c.3633C>A&XM_005269865.1:c.3630C>A&XM_005269866.1:c.3738C>A&XM_005269867.1:c.3738C>A	373	4	0.0013453	deleterious(0)&.&deleterious(0.01)&deleterious(0)&.&.&.&.	probably_damaging(1)&.&probably_damaging(1)&probably_damaging(1)&.&.&.&.	Neurofibromatosis Panel (Hereditary Cancer)	Hereditary Cancer
10	115366006	G	T	['NRAP']	het	missense_variant&missense_variant&missense_variant&missense_variant&missense_variant&missense_variant&missense_variant&missense_variant	NM_001261463.1:c.3738C>A&NM_001322945.1:c.3630C>A&NM_006175.4:c.3633C>A&NM_198060.3:c.3738C>A&XM_005269864.1:c.3633C>A&XM_005269865.1:c.3630C>A&XM_005269866.1:c.3738C>A&XM_005269867.1:c.3738C>A	373	4	0.0013453	deleterious(0)&.&deleterious(0.01)&deleterious(0)&.&.&.&.	probably_damaging(1)&.&probably_damaging(1)&probably_damaging(1)&.&.&.&.	My Retina Tracker Panel	Ophthalmology
10	115366006	G	T	['NRAP']	het	missense_variant&missense_variant&missense_variant&missense_variant&missense_variant&missense_variant&missense_variant&missense_variant	NM_001261463.1:c.3738C>A&NM_001322945.1:c.3630C>A&NM_006175.4:c.3633C>A&NM_198060.3:c.3738C>A&XM_005269864.1:c.3633C>A&XM_005269865.1:c.3630C>A&XM_005269866.1:c.3738C>A&XM_005269867.1:c.3738C>A	373	4	0.0013453	deleterious(0)&.&deleterious(0.01)&deleterious(0)&.&.&.&.	probably_damaging(1)&.&probably_damaging(1)&probably_damaging(1)&.&.&.&.	Comprehensive Short Stature Syndrome Panel	Malformations
10	115366040	C	T	['NRAP']	het	missense_variant&splice_region_variant&missense_variant&splice_region_variant&missense_variant&splice_region_variant&missense_variant&splice_region_variant&missense_variant&splice_region_variant&missense_variant&splice_region_variant&missense_variant&splice_region_variant&missense_variant&splice_region_variant	NM_001261463.1:c.3704G>A&NM_001322945.1:c.3596G>A&NM_006175.4:c.3599G>A&NM_198060.3:c.3704G>A&XM_005269864.1:c.3599G>A&XM_005269865.1:c.3596G>A&XM_005269866.1:c.3704G>A&XM_005269867.1:c.3704G>A	17	0	6.9101e-05	tolerated(0.21)&.&tolerated(0.27)&tolerated(0.23)&.&.&.&.	probably_damaging(1)&.&probably_damaging(1)&probably_damaging(1)&.&.&.&.	Retinal Dystrophy Panel	Ophthalmology
10	115366041	G	A	['NRAP']	het	missense_variant&splice_region_variant&missense_variant&splice_region_variant&missense_variant&splice_region_variant&missense_variant&splice_region_variant&missense_variant&splice_region_variant&missense_variant&splice_region_variant&missense_variant&splice_region_variant&missense_variant&splice_region_variant	NM_001261463.1:c.3703C>T&NM_001322945.1:c.3595C>T&NM_006175.4:c.3598C>T&NM_198060.3:c.3703C>T&XM_005269864.1:c.3598C>T&XM_005269865.1:c.3595C>T&XM_005269866.1:c.3703C>T&XM_005269867.1:c.3703C>T	5	0	2.0325e-05	deleterious(0.03)&.&deleterious(0.04)&deleterious(0.03)&.&.&.&.	probably_damaging(1)&.&probably_damaging(1)&probably_damaging(1)&.&.&.&.	Primary Immunodeficiency Panel	Immunology
10	115366041	G	A	['NRAP']	het	missense_variant&splice_region_variant&missense_variant&splice_region_variant&missense_variant&splice_region_variant&missense_variant&splice_region_variant&missense_variant&splice_region_variant&missense_variant&splice_region_variant&missense_variant&splice_region_variant&missense_variant&splice_region_variant	NM_001261463.1:c.3703C>T&NM_001322945.1:c.3595C>T&NM_006175.4:c.3598C>T&NM_198060.3:c.3703C>T&XM_005269864.1:c.3598C>T&XM_005269865.1:c.3595C>T&XM_005269866.1:c.3703C>T&XM_005269867.1:c.3703C>T	5	0	2.0325e-05	deleterious(0.03)&.&deleterious(0.04)&deleterious(0.03)&.&.&.&.	probably_damaging(1)&.&probably_damaging(1)&probably_damaging(1)&.&.&.&.	Cardiomyopathy Panel	Cardiology
10	115368180	G	A	['NRAP']	het	missense_variant&missense_variant&missense_variant&missense_variant&missense_variant&missense_variant&missense_variant&missense_variant	NM_001261463.1:c.3695C>T&NM_001322945.1:c.3587C>T&NM_006175.4:c.3590C>T&NM_198060.3:c.3695C>T&XM_005269864.1:c.3590C>T&XM_005269865.1:c.3587C>T&XM_005269866.1:c.3695C>T&XM_005269867.1:c.3695C>T	10	0	3.6195e-05	tolerated(0.38)&.&tolerated(0.32)&tolerated(0.38)&.&.&.&.	probably_damaging(0.954)&.&probably_damaging(0.979)&probably_damaging(0.988)&.&.&.&.	Hypertrophic Cardiomyopathy (HCM) Panel	Cardiology
10	115368180	G	A	['NRAP']	het	missense_variant&missense_variant&missense_variant&missense_variant&missense_variant&missense_variant&missense_variant&missense_variant	NM_001261463.1:c.3695C>T&NM_001322945.1:c.3587C>T&NM_006175.4:c.3590C>T&NM_198060.3:c.3695C>T&XM_005269864.1:c.3590C>T&XM_005269865.1:c.3587C>T&XM_005269866.1:c.3695C>T&XM_005269867.1:c.3695C>T	10	0	3.6195e-05	tolerated(0.38)&.&tolerated(0.32)&tolerated(0.38)&.&.&.&.	probably_damaging(0.954)&.&probably_damaging(0.979)&probably_damaging(0.988)&.&.&.&.	Leukodystrophy and Leukoencephalopathy Panel	Neurology
10	115368201	G	A	['NRAP']	het	missense_variant&missense_variant&missense_variant&missense_variant&missense_variant&missense_variant&missense_variant&missense_variant	NM_001261463.1:c.3674C>T&NM_001322945.1:c.3566C>T&NM_006175.4:c.3569C>T&NM_198060.3:c.3674C>T&XM_005269864.1:c.3569C>T&XM_005269865.1:c.3566C>T&XM_005269866.1:c.3674C>T&XM_005269867.1:c.3674C>T	15	0	5.4193999999999996e-05	deleterious(0)&.&deleterious(0)&deleterious(0)&.&.&.&.	benign(0.145)&.&benign(0.145)&benign(0.226)&.&.&.&.	Ataxia Panel	Neurology
10	115368201	G	A	['NRAP']	het	missense_variant&missense_variant&missense_variant&missense_variant&missense_variant&missense_variant&missense_variant&missense_variant	NM_001261463.1:c.3674C>T&NM_001322945.1:c.3566C>T&NM_006175.4:c.3569C>T&NM_198060.3:c.3674C>T&XM_005269864.1:c.3569C>T&XM_005269865.1:c.3566C>T&XM_005269866.1:c.3674C>T&XM_005269867.1:c.3674C>T	15	0	5.4193999999999996e-05	deleterious(0)&.&deleterious(0)&deleterious(0)&.&.&.&.	benign(0.145)&.&benign(0.145)&benign(0.226)&.&.&.&.	Comprehensive Cardiology Panel	Cardiology
10	115368201	G	A	['NRAP']	het	missense_variant&missense_variant&missense_variant&missense_variant&missense_variant&missense_variant&missense_variant&missense_variant	NM_001261463.1:c.3674C>T&NM_001322945.1:c.3566C>T&NM_006175.4:c.3569C>T&NM_198060.3:c.3674C>T&XM_005269864.1:c.3569C>T&XM_005269865.1:c.3566C>T&XM_005269866.1:c.3674C>T&XM_005269867.1:c.3674C>T	15	0	5.4193999999999996e-05	deleterious(0)&.&deleterious(0)&deleterious(0)&.&.&.&.	benign(0.145)&.&benign(0.145)&benign(0.226)&.&.&.&.	Marfan Syndrome Panel	Cardiology
10	115368216	G	A	['NRAP']	het	missense_variant&missense_variant&missense_variant&missense_variant&missense_variant&missense_variant&missense_variant&missense_variant	NM_001261463.1:c.3659C>T&NM_001322945.1:c.3551C>T&NM_006175.4:c.3554C>T&NM_198060.3:c.3659C>T&XM_005269864.1:c.3554C>T&XM_005269865.1:c.3551C>T&XM_005269866.1:c.3659C>T&XM_005269867.1:c.3659C>T	2	0	8.1252e-06	tolerated(1)&.&tolerated(1)&tolerated(1)&.&.&.&.	probably_damaging(1)&.&benign(0.381)&possibly_damaging(0.516)&.&.&.&.	Retinal Dystrophy Panel	Ophthalmology
10	115368261	C	T	['NRAP']	het	missense_variant&missense_variant&missense_variant&missense_variant&missense_variant&missense_variant&missense_variant&missense_variant	NM_001261463.1:c.3614G>A&NM_001322945.1:c.3506G>A&NM_006175.4:c.3509G>A&NM_198060.3:c.3614G>A&XM_005269864.1:c.3509G>A&XM_005269865.1:c.3506G>A&XM_005269866.1:c.3614G>A&XM_005269867.1:c.3614G>A	2	0	8.1613e-06	deleterious(0)&.&deleterious(0)&deleterious(0)&.&.&.&.	probably_damaging(0.999)&.&probably_damaging(0.999)&probably_damaging(0.998)&.&.&.&.	Cleft Lip/Palate and Associated Syndromes Panel	Malformations
10	115370253	C	T	['NRAP']	het	missense_variant&missense_variant&missense_variant&missense_variant&missense_variant&missense_variant&missense_variant&missense_variant	NM_001261463.1:c.3568G>A&NM_001322945.1:c.3460G>A&NM_006175.4:c.3463G>A&NM_198060.3:c.3568G>A&XM_005269864.1:c.3463G>A&XM_005269865.1:c.3460G>A&XM_005269866.1:c.3568G>A&XM_005269867.1:c.3568G>A	3	0	9.6968e-05	deleterious(0)&.&deleterious(0)&deleterious(0)&.&.&.&.	probably_damaging(0.999)&.&probably_damaging(0.999)&probably_damaging(0.998)&.&.&.&.	Retinal Dystrophy Panel	Ophthalmology
10	115370253	C	A	['NRAP']	het	stop_gained&stop_gained&stop_gained&stop_gained&stop_gained&stop_gained&stop_gained&stop_gained	NM_001261463.1:c.3568G>T&NM_001322945.1:c.3460G>T&NM_006175.4:c.3463G>T&NM_198060.3:c.3568G>T&XM_005269864.1:c.3463G>T&XM_005269865.1:c.3460G>T&XM_005269866.1:c.3568G>T&XM_005269867.1:c.3568G>T	8	0	2.8861e-05	.&.&.&.&.&.&.&.	.&.&.&.&.&.&.&.	Beyond Paediatric Epilepsy Panel	Neurology
10	115370264	G	A	['NRAP']	het	missense_variant&missense_variant&missense_variant&missense_variant&missense_variant&missense_variant&missense_variant&missense_variant	NM_001261463.1:c.3557C>T&NM_001322945.1:c.3449C>T&NM_006175.4:c.3452C>T&NM_198060.3:c.3557C>T&XM_005269864.1:c.3452C>T&XM_005269865.1:c.3449C>T&XM_005269866.1:c.3557C>T&XM_005269867.1:c.3557C>T	12	0	4.8731000000000005e-05	deleterious(0)&.&deleterious(0)&deleterious(0)&.&.&.&.	possibly_damaging(0.885)&.&possibly_damaging(0.832)&possibly_damaging(0.587)&.&.&.&.	Dilated Cardiomyopathy (DCM) Panel	Cardiology
10	115370264	G	A	['NRAP']	het	missense_variant&missense_variant&missense_variant&missense_variant&missense_variant&missense_variant&missense_variant&missense_variant	NM_001261463.1:c.3557C>T&NM_001322945.1:c.3449C>T&NM_006175.4:c.3452C>T&NM_198060.3:c.3557C>T&XM_005269864.1:c.3452C>T&XM_005269865.1:c.3449C>T&XM_005269866.1:c.3557C>T&XM_005269867.1:c.3557C>T	12	0	4.8731000000000005e-05	deleterious(0)&.&deleterious(0)&deleterious(0)&.&.&.&.	possibly_damaging(0.885)&.&possibly_damaging(0.832)&possibly_damaging(0.587)&.&.&.&.	Hypertrophic Cardiomyopathy (HCM) Panel	Cardiology
10	115370286	C	T	['NRAP']	het	missense_variant&missense_variant&missense_variant&missense_variant&missense_variant&missense_variant&missense_variant&missense_variant	NM_001261463.1:c.3535G>A&NM_001322945.1:c.3427G>A&NM_006175.4:c.3430G>A&NM_198060.3:c.3535G>A&XM_005269864.1:c.3430G>A&XM_005269865.1:c.3427G>A&XM_005269866.1:c.3535G>A&XM_005269867.1:c.3535G>A	1	0	4.0611e-06	tolerated(0.56)&.&tolerated(0.53)&tolerated(0.55)&.&.&.&.	benign(0.031)&.&possibly_damaging(0.84)&benign(0.133)&.&.&.&.	Retinal Dystrophy Panel	Ophthalmology
10	115370286	C	T	['NRAP']	het	missense_variant&missense_variant&missense_variant&missense_variant&missense_variant&missense_variant&missense_variant&missense_variant	NM_001261463.1:c.3535G>A&NM_001322945.1:c.3427G>A&NM_006175.4:c.3430G>A&NM_198060.3:c.3535G>A&XM_005269864.1:c.3430G>A&XM_005269865.1:c.3427G>A&XM_005269866.1:c.3535G>A&XM_005269867.1:c.3535G>A	1	0	4.0611e-06	tolerated(0.56)&.&tolerated(0.53)&tolerated(0.55)&.&.&.&.	benign(0.031)&.&possibly_damaging(0.84)&benign(0.133)&.&.&.&.	Hypertrophic Cardiomyopathy (HCM) Panel	Cardiology
10	115370289	C	T	['NRAP']	het	missense_variant&missense_variant&missense_variant&missense_variant&missense_variant&missense_variant&missense_variant&missense_variant	NM_001261463.1:c.3532G>A&NM_001322945.1:c.3424G>A&NM_006175.4:c.3427G>A&NM_198060.3:c.3532G>A&XM_005269864.1:c.3427G>A&XM_005269865.1:c.3424G>A&XM_005269866.1:c.3532G>A&XM_005269867.1:c.3532G>A	2	0	8.1222e-06	deleterious(0)&.&deleterious(0)&deleterious(0)&.&.&.&.	probably_damaging(1)&.&probably_damaging(1)&probably_damaging(1)&.&.&.&.	ABCC9 single gene test	Single gene tests
10	115370289	C	T	['NRAP']	het	missense_variant&missense_variant&missense_variant&missense_variant&missense_variant&missense_variant&missense_variant&missense_variant	NM_001261463.1:c.3532G>A&NM_001322945.1:c.3424G>A&NM_006175.4:c.3427G>A&NM_198060.3:c.3532G>A&XM_005269864.1:c.3427G>A&XM_005269865.1:c.3424G>A&XM_005269866.1:c.3532G>A&XM_005269867.1:c.3532G>A	2	0	8.1222e-06	deleterious(0)&.&deleterious(0)&deleterious(0)&.&.&.&.	probably_damaging(1)&.&probably_damaging(1)&probably_damaging(1)&.&.&.&.	My Retina Tracker Panel	Ophthalmology
10	115370312	C	T	['NRAP']	het	missense_variant&missense_variant&missense_variant&missense_variant&missense_variant&missense_variant&missense_variant&missense_variant	NM_001261463.1:c.3509G>A&NM_001322945.1:c.3401G>A&NM_006175.4:c.3404G>A&NM_198060.3:c.3509G>A&XM_005269864.1:c.3404G>A&XM_005269865.1:c.3401G>A&XM_005269866.1:c.3509G>A&XM_005269867.1:c.3509G>A	8	0	3.2513e-05	deleterious(0)&.&deleterious(0)&deleterious(0)&.&.&.&.	probably_damaging(0.999)&.&probably_damaging(0.999)&probably_damaging(0.98)&.&.&.&.	Hypertrophic Cardiomyopathy (HCM) Panel	Cardiology
10	115370312	C	T	['NRAP']	het	missense_variant&missense_variant&missense_variant&missense_variant&missense_variant&missense_variant&missense_variant&missense_variant	NM_001261463.1:c.3509G>A&NM_001322945.1:c.3401G>A&NM_006175.4:c.3404G>A&NM_198060.3:c.3509G>A&XM_005269864.1:c.3404G>A&XM_005269865.1:c.3401G>A&XM_005269866.1:c.3509G>A&XM_005269867.1:c.3509G>A	8	0	3.2513e-05	deleterious(0)&.&deleterious(0)&deleterious(0)&.&.&.&.	probably_damaging(0.999)&.&probably_damaging(0.999)&probably_damaging(0.98)&.&.&.&.	Hypertrophic Cardiomyopathy (HCM) Panel	Cardiology
10	115371994	T	G	['NRAP']	het	missense_variant&splice_region_variant&missense_variant&splice_region_variant&missense_variant&splice_region_variant&missense_variant&splice_region_variant&missense_variant&splice_region_variant&missense_variant&splice_region_variant&missense_variant&splice_region_variant&missense_variant&splice_region_variant	NM_001261463.1:c.3497A>C&NM_001322945.1:c.3389A>C&NM_006175.4:c.3392A>C&NM_198060.3:c.3497A>C&XM_005269864.1:c.3392A>C&XM_005269865.1:c.3389A>C&XM_005269866.1:c.3497A>C&XM_005269867.1:c.3497A>C	7	0	2.5269e-05	deleterious(0.01)&.&deleterious(0.01)&deleterious(0.01)&.&.&.&.	possibly_damaging(0.869)&.&probably_damaging(0.999)&possibly_damaging(0.781)&.&.&.&.	Retinal Dystrophy Panel	Ophthalmology
10	115371994	T	G	['NRAP']	het	missense_variant&splice_region_variant&missense_variant&splice_region_variant&missense_variant&splice_region_variant&missense_variant&splice_region_variant&missense_variant&splice_region_variant&missense_variant&splice_region_variant&missense_variant&splice_region_variant&missense_variant&splice_region_variant	NM_001261463.1:c.3497A>C&NM_001322945.1:c.3389A>C&NM_006175.4:c.3392A>C&NM_198060.3:c.3497A>C&XM_005269864.1:c.3392A>C&XM_005269865.1:c.3389A>C&XM_005269866.1:c.3497A>C&XM_005269867.1:c.3497A>C	7	0	2.5269e-05	deleterious(0.01)&.&deleterious(0.01)&deleterious(0.01)&.&.&.&.	possibly_damaging(0.869)&.&probably_damaging(0.999)&possibly_damaging(0.781)&.&.&.&.	Cardiomyopathy Panel	Cardiology
10	115372037	G	C	['NRAP']	hom	missense_variant&missense_variant&missense_variant&missense_variant&missense_variant&missense_variant&missense_variant&missense_variant	NM_001261463.1:c.3454C>G&NM_001322945.1:c.3346C>G&NM_006175.4:c.3349C>G&NM_198060.3:c.3454C>G&XM_005269864.1:c.3349C>G&XM_005269865.1:c.3346C>G&XM_005269866.1:c.3454C>G&XM_005269867.1:c.3454C>G	132	2	0.00053612	tolerated(0.37)&.&tolerated(0.35)&tolerated(0.37)&.&.&.&.	possibly_damaging(0.61)&.&benign(0.026)&benign(0.007)&.&.&.&.	Bardet-Biedl Syndrome Panel (Nephrology)	Nephrology
10	115372037	G	C	['NRAP']	het	missense_variant&missense_variant&missense_variant&missense_variant&missense_variant&missense_variant&missense_variant&missense_variant	NM_001261463.1:c.3454C>G&NM_001322945.1:c.3346C>G&NM_006175.4:c.3349C>G&NM_198060.3:c.3454C>G&XM_005269864.1:c.3349C>G&XM_005269865.1:c.3346C>G&XM_005269866.1:c.3454C>G&XM_005269867.1:c.3454C>G	132	2	0.00053612	tolerated(0.37)&.&tolerated(0.35)&tolerated(0.37)&.&.&.&.	possibly_damaging(0.61)&.&benign(0.026)&benign(0.007)&.&.&.&.	Arthrogryposes Panel	Malformations
10	115372037	G	C	['NRAP']	het	missense_variant&missense_variant&missense_variant&missense_variant&missense_variant&missense_variant&missense_variant&missense_variant	NM_001261463.1:c.3454C>G&NM_001322945.1:c.3346C>G&NM_006175.4:c.3349C>G&NM_198060.3:c.3454C>G&XM_005269864.1:c.3349C>G&XM_005269865.1:c.3346C>G&XM_005269866.1:c.3454C>G&XM_005269867.1:c.3454C>G	132	2	0.00053612	tolerated(0.37)&.&tolerated(0.35)&tolerated(0.37)&.&.&.&.	possibly_damaging(0.61)&.&benign(0.026)&benign(0.007)&.&.&.&.	My Retina Tracker Panel	Ophthalmology
10	115372037	G	C	['NRAP']	het	missense_variant&missense_variant&missense_variant&missense_variant&missense_variant&missense_variant&missense_variant&missense_variant	NM_001261463.1:c.3454C>G&NM_001322945.1:c.3346C>G&NM_006175.4:c.3349C>G&NM_198060.3:c.3454C>G&XM_005269864.1:c.3349C>G&XM_005269865.1:c.3346C>G&XM_005269866.1:c.3454C>G&XM_005269867.1:c.3454C>G	132	2	0.00053612	tolerated(0.37)&.&tolerated(0.35)&tolerated(0.37)&.&.&.&.	possibly_damaging(0.61)&.&benign(0.026)&benign(0.007)&.&.&.&.	Albinism Panel (Dermatology)	Dermatology
10	115372096	A	T	['NRAP']	het	missense_variant&missense_variant&missense_variant&missense_variant&missense_variant&missense_variant&missense_variant&missense_variant	NM_001261463.1:c.3395T>A&NM_001322945.1:c.3287T>A&NM_006175.4:c.3290T>A&NM_198060.3:c.3395T>A&XM_005269864.1:c.3290T>A&XM_005269865.1:c.3287T>A&XM_005269866.1:c.3395T>A&XM_005269867.1:c.3395T>A	3	0	1.2185e-05	deleterious(0)&.&deleterious(0)&deleterious(0)&.&.&.&.	probably_damaging(1)&.&probably_damaging(1)&probably_damaging(0.997)&.&.&.&.	Ectopia Lentis Panel	Ophthalmology
10	115372096	A	T	['NRAP']	het	missense_variant&missense_variant&missense_variant&missense_variant&missense_variant&missense_variant&missense_variant&missense_variant	NM_001261463.1:c.3395T>A&NM_001322945.1:c.3287T>A&NM_006175.4:c.3290T>A&NM_198060.3:c.3395T>A&XM_005269864.1:c.3290T>A&XM_005269865.1:c.3287T>A&XM_005269866.1:c.3395T>A&XM_005269867.1:c.3395T>A	3	0	1.2185e-05	deleterious(0)&.&deleterious(0)&deleterious(0)&.&.&.&.	probably_damaging(1)&.&probably_damaging(1)&probably_damaging(0.997)&.&.&.&.	Microphthalmia, Anophthalmia and Anterior Segment Dysgenesis Panel	Ophthalmology
10	115372117	T	A	['NRAP']	het	missense_variant&missense_variant&missense_variant&missense_variant&missense_variant&missense_variant&missense_variant&missense_variant	NM_001261463.1:c.3374A>T&NM_001322945.1:c.3266A>T&NM_006175.4:c.3269A>T&NM_198060.3:c.3374A>T&XM_005269864.1:c.3269A>T&XM_005269865.1:c.3266A>T&XM_005269866.1:c.3374A>T&XM_005269867.1:c.3374A>T	4	0	1.4432999999999999e-05	deleterious(0.04)&.&deleterious(0.05)&deleterious(0.04)&.&.&.&.	possibly_damaging(0.599)&.&possibly_damaging(0.599)&benign(0.097)&.&.&.&.	Hereditary Breast and Gynecological Cancer Panel	Hereditary Cancer
10	115372117	T	A	['NRAP']	het	missense_variant&missense_variant&missense_variant&missense_variant&missense_variant&missense_variant&missense_variant&missense_variant	NM_001261463.1:c.3374A>T&NM_001322945.1:c.3266A>T&NM_006175.4:c.3269A>T&NM_198060.3:c.3374A>T&XM_005269864.1:c.3269A>T&XM_005269865.1:c.3266A>T&XM_005269866.1:c.3374A>T&XM_005269867.1:c.3374A>T	4	0	1.4432999999999999e-05	deleterious(0.04)&.&deleterious(0.05)&deleterious(0.04)&.&.&.&.	possibly_damaging(0.599)&.&possibly_damaging(0.599)&benign(0.097)&.&.&.&.	Comprehensive Epilepsy Panel	Neurology
10	115372121	C	T	['NRAP']	het	missense_variant&missense_variant&missense_variant&missense_variant&missense_variant&missense_variant&missense_variant&missense_variant	NM_001261463.1:c.3370G>A&NM_001322945.1:c.3262G>A&NM_006175.4:c.3265G>A&NM_198060.3:c.3370G>A&XM_005269864.1:c.3265G>A&XM_005269865.1:c.3262G>A&XM_005269866.1:c.3370G>A&XM_005269867.1:c.3370G>A	2	0	7.2172e-06	deleterious(0.02)&.&deleterious(0.02)&deleterious(0.02)&.&.&.&.	possibly_damaging(0.866)&.&possibly_damaging(0.906)&possibly_damaging(0.866)&.&.&.&.	Aorta Panel	Cardiology
10	115372127	C	T	['NRAP']	het	missense_variant&missense_variant&missense_variant&missense_variant&missense_variant&missense_variant&missense_variant&missense_variant	NM_001261463.1:c.3364G>A&NM_001322945.1:c.3256G>A&NM_006175.4:c.3259G>A&NM_198060.3:c.3364G>A&XM_005269864.1:c.3259G>A&XM_005269865.1:c.3256G>A&XM_005269866.1:c.3364G>A&XM_005269867.1:c.3364G>A	62	1	0.00022378	tolerated(0.49)&.&tolerated(0.45)&tolerated(0.48)&.&.&.&.	benign(0)&.&benign(0)&benign(0)&.&.&.&.	Bartter Syndrome Panel	Nephrology
10	115372127	C	T	['NRAP']	het	missense_variant&missense_variant&missense_variant&missense_variant&missense_variant&missense_variant&missense_variant&missense_variant	NM_001261463.1:c.3364G>A&NM_001322945.1:c.3256G>A&NM_006175.4:c.3259G>A&NM_198060.3:c.3364G>A&XM_005269864.1:c.3259G>A&XM_005269865.1:c.3256G>A&XM_005269866.1:c.3364G>A&XM_005269867.1:c.3364G>A	62	1	0.00022378	tolerated(0.49)&.&tolerated(0.45)&tolerated(0.48)&.&.&.&.	benign(0)&.&benign(0)&benign(0)&.&.&.&.	My Retina Tracker Panel	Ophthalmology
10	115372127	C	T	['NRAP']	het	missense_variant&missense_variant&missense_variant&missense_variant&missense_variant&missense_variant&missense_variant&missense_variant	NM_001261463.1:c.3364G>A&NM_001322945.1:c.3256G>A&NM_006175.4:c.3259G>A&NM_198060.3:c.3364G>A&XM_005269864.1:c.3259G>A&XM_005269865.1:c.3256G>A&XM_005269866.1:c.3364G>A&XM_005269867.1:c.3364G>A	62	1	0.00022378	tolerated(0.49)&.&tolerated(0.45)&tolerated(0.48)&.&.&.&.	benign(0)&.&benign(0)&benign(0)&.&.&.&.	Limb Malformations Panel	Malformations
10	115372133	T	C	['NRAP']	het	missense_variant&missense_variant&missense_variant&missense_variant&missense_variant&missense_variant&missense_variant&missense_variant	NM_001261463.1:c.3358A>G&NM_001322945.1:c.3250A>G&NM_006175.4:c.3253A>G&NM_198060.3:c.3358A>G&XM_005269864.1:c.3253A>G&XM_005269865.1:c.3250A>G&XM_005269866.1:c.3358A>G&XM_005269867.1:c.3358A>G	5	0	1.8045e-05	deleterious(0)&.&deleterious(0)&deleterious(0)&.&.&.&.	possibly_damaging(0.591)&.&probably_damaging(0.992)&probably_damaging(0.989)&.&.&.&.	Retinal Dystrophy Panel	Ophthalmology
10	115372133	T	C	['NRAP']	het	missense_variant&missense_variant&missense_variant&missense_variant&missense_variant&missense_variant&missense_variant&missense_variant	NM_001261463.1:c.3358A>G&NM_001322945.1:c.3250A>G&NM_006175.4:c.3253A>G&NM_198060.3:c.3358A>G&XM_005269864.1:c.3253A>G&XM_005269865.1:c.3250A>G&XM_005269866.1:c.3358A>G&XM_005269867.1:c.3358A>G	5	0	1.8045e-05	deleterious(0)&.&deleterious(0)&deleterious(0)&.&.&.&.	possibly_damaging(0.591)&.&probably_damaging(0.992)&probably_damaging(0.989)&.&.&.&.	Long QT Syndrome (LQTS) Panel	Cardiology
10	115372177	T	C	['NRAP']	het	missense_variant&missense_variant&missense_variant&missense_variant&missense_variant&missense_variant&missense_variant&missense_variant	NM_001261463.1:c.3314A>G&NM_001322945.1:c.3206A>G&NM_006175.4:c.3209A>G&NM_198060.3:c.3314A>G&XM_005269864.1:c.3209A>G&XM_005269865.1:c.3206A>G&XM_005269866.1:c.3314A>G&XM_005269867.1:c.3314A>G	17	0	6.1534e-05	deleterious(0)&.&deleterious(0)&deleterious(0)&.&.&.&.	benign(0.046)&.&possibly_damaging(0.611)&possibly_damaging(0.85)&.&.&.&.	Hyperparathyroidism Panel	Endocrinology
10	115372177	T	C	['NRAP']	het	missense_variant&missense_variant&missense_variant&missense_variant&missense_variant&missense_variant&missense_variant&missense_variant	NM_001261463.1:c.3314A>G&NM_001322945.1:c.3206A>G&NM_006175.4:c.3209A>G&NM_198060.3:c.3314A>G&XM_005269864.1:c.3209A>G&XM_005269865.1:c.3206A>G&XM_005269866.1:c.3314A>G&XM_005269867.1:c.3314A>G	17	0	6.1534e-05	deleterious(0)&.&deleterious(0)&deleterious(0)&.&.&.&.	benign(0.046)&.&possibly_damaging(0.611)&possibly_damaging(0.85)&.&.&.&.	Hereditary Breast and Gynecological Cancer Panel	Hereditary Cancer
10	115373947	T	C	['NRAP']	het	missense_variant&missense_variant&missense_variant&missense_variant&missense_variant&missense_variant&missense_variant&missense_variant	NM_001261463.1:c.3295A>G&NM_001322945.1:c.3187A>G&NM_006175.4:c.3190A>G&NM_198060.3:c.3295A>G&XM_005269864.1:c.3190A>G&XM_005269865.1:c.3187A>G&XM_005269866.1:c.3295A>G&XM_005269867.1:c.3295A>G	3	0	1.0834000000000002e-05	deleterious(0)&.&deleterious(0)&deleterious(0)&.&.&.&.	probably_damaging(0.998)&.&probably_damaging(0.998)&probably_damaging(0.999)&.&.&.&.	Cholestasis Panel	Gastroenterology
10	115373947	T	C	['NRAP']	het	missense_variant&missense_variant&missense_variant&missense_variant&missense_variant&missense_variant&missense_variant&missense_variant	NM_001261463.1:c.3295A>G&NM_001322945.1:c.3187A>G&NM_006175.4:c.3190A>G&NM_198060.3:c.3295A>G&XM_005269864.1:c.3190A>G&XM_005269865.1:c.3187A>G&XM_005269866.1:c.3295A>G&XM_005269867.1:c.3295A>G	3	0	1.0834000000000002e-05	deleterious(0)&.&deleterious(0)&deleterious(0)&.&.&.&.	probably_damaging(0.998)&.&probably_damaging(0.998)&probably_damaging(0.999)&.&.&.&.	Aorta Panel	Cardiology
10	115373947	T	C	['NRAP']	het	missense_variant&missense_variant&missense_variant&missense_variant&missense_variant&missense_variant&missense_variant&missense_variant	NM_001261463.1:c.3295A>G&NM_001322945.1:c.3187A>G&NM_006175.4:c.3190A>G&NM_198060.3:c.3295A>G&XM_005269864.1:c.3190A>G&XM_005269865.1:c.3187A>G&XM_005269866.1:c.3295A>G&XM_005269867.1:c.3295A>G	3	0	1.0834000000000002e-05	deleterious(0)&.&deleterious(0)&deleterious(0)&.&.&.&.	probably_damaging(0.998)&.&probably_damaging(0.998)&probably_damaging(0.999)&.&.&.&.	PINK1 single gene test	Single gene tests
10	115373947	T	C	['NRAP']	het	missense_variant&missense_variant&missense_variant&missense_variant&missense_variant&missense_variant&missense_variant&missense_variant	NM_001261463.1:c.3295A>G&NM_001322945.1:c.3187A>G&NM_006175.4:c.3190A>G&NM_198060.3:c.3295A>G&XM_005269864.1:c.3190A>G&XM_005269865.1:c.3187A>G&XM_005269866.1:c.3295A>G&XM_005269867.1:c.3295A>G	3	0	1.0834000000000002e-05	deleterious(0)&.&deleterious(0)&deleterious(0)&.&.&.&.	probably_damaging(0.998)&.&probably_damaging(0.998)&probably_damaging(0.999)&.&.&.&.	Bone Marrow Failure Syndrome Panel (Hematology)	Hematology
10	115373947	T	C	['NRAP']	het	missense_variant&missense_variant&missense_variant&missense_variant&missense_variant&missense_variant&missense_variant&missense_variant	NM_001261463.1:c.3295A>G&NM_001322945.1:c.3187A>G&NM_006175.4:c.3190A>G&NM_198060.3:c.3295A>G&XM_005269864.1:c.3190A>G&XM_005269865.1:c.3187A>G&XM_005269866.1:c.3295A>G&XM_005269867.1:c.3295A>G	3	0	1.0834000000000002e-05	deleterious(0)&.&deleterious(0)&deleterious(0)&.&.&.&.	probably_damaging(0.998)&.&probably_damaging(0.998)&probably_damaging(0.999)&.&.&.&.	Optic Atrophy Panel	Ophthalmology
10	115373968	C	T	['NRAP']	het	missense_variant&missense_variant&missense_variant&missense_variant&missense_variant&missense_variant&missense_variant&missense_variant	NM_001261463.1:c.3274G>A&NM_001322945.1:c.3166G>A&NM_006175.4:c.3169G>A&NM_198060.3:c.3274G>A&XM_005269864.1:c.3169G>A&XM_005269865.1:c.3166G>A&XM_005269866.1:c.3274G>A&XM_005269867.1:c.3274G>A	0	0	00:00:00	tolerated(1)&.&tolerated(1)&tolerated(1)&.&.&.&.	possibly_damaging(0.897)&.&probably_damaging(1)&possibly_damaging(0.888)&.&.&.&.	Spastic Paraplegia Panel	Neurology
10	115373968	C	T	['NRAP']	het	missense_variant&missense_variant&missense_variant&missense_variant&missense_variant&missense_variant&missense_variant&missense_variant	NM_001261463.1:c.3274G>A&NM_001322945.1:c.3166G>A&NM_006175.4:c.3169G>A&NM_198060.3:c.3274G>A&XM_005269864.1:c.3169G>A&XM_005269865.1:c.3166G>A&XM_005269866.1:c.3274G>A&XM_005269867.1:c.3274G>A	0	0	00:00:00	tolerated(1)&.&tolerated(1)&tolerated(1)&.&.&.&.	possibly_damaging(0.897)&.&probably_damaging(1)&possibly_damaging(0.888)&.&.&.&.	OPA1 single gene test	Single gene tests
10	115374003	C	T	['NRAP']	het	missense_variant&missense_variant&missense_variant&missense_variant&missense_variant&missense_variant&missense_variant&missense_variant	NM_001261463.1:c.3239G>A&NM_001322945.1:c.3131G>A&NM_006175.4:c.3134G>A&NM_198060.3:c.3239G>A&XM_005269864.1:c.3134G>A&XM_005269865.1:c.3131G>A&XM_005269866.1:c.3239G>A&XM_005269867.1:c.3239G>A	199	1	0.00071822	tolerated(0.06)&.&deleterious(0.04)&tolerated(0.06)&.&.&.&.	benign(0.013)&.&benign(0.021)&benign(0.014)&.&.&.&.	Retinal Dystrophy Panel	Ophthalmology
10	115374003	C	T	['NRAP']	hom	missense_variant&missense_variant&missense_variant&missense_variant&missense_variant&missense_variant&missense_variant&missense_variant	NM_001261463.1:c.3239G>A&NM_001322945.1:c.3131G>A&NM_006175.4:c.3134G>A&NM_198060.3:c.3239G>A&XM_005269864.1:c.3134G>A&XM_005269865.1:c.3131G>A&XM_005269866.1:c.3239G>A&XM_005269867.1:c.3239G>A	199	1	0.00071822	tolerated(0.06)&.&deleterious(0.04)&tolerated(0.06)&.&.&.&.	benign(0.013)&.&benign(0.021)&benign(0.014)&.&.&.&.	Hyperparathyroidism Panel	Endocrinology
10	115374003	C	T	['NRAP']	het	missense_variant&missense_variant&missense_variant&missense_variant&missense_variant&missense_variant&missense_variant&missense_variant	NM_001261463.1:c.3239G>A&NM_001322945.1:c.3131G>A&NM_006175.4:c.3134G>A&NM_198060.3:c.3239G>A&XM_005269864.1:c.3134G>A&XM_005269865.1:c.3131G>A&XM_005269866.1:c.3239G>A&XM_005269867.1:c.3239G>A	199	1	0.00071822	tolerated(0.06)&.&deleterious(0.04)&tolerated(0.06)&.&.&.&.	benign(0.013)&.&benign(0.021)&benign(0.014)&.&.&.&.	Beyond Paediatric Epilepsy Panel	Neurology
10	115374003	C	T	['NRAP']	het	missense_variant&missense_variant&missense_variant&missense_variant&missense_variant&missense_variant&missense_variant&missense_variant	NM_001261463.1:c.3239G>A&NM_001322945.1:c.3131G>A&NM_006175.4:c.3134G>A&NM_198060.3:c.3239G>A&XM_005269864.1:c.3134G>A&XM_005269865.1:c.3131G>A&XM_005269866.1:c.3239G>A&XM_005269867.1:c.3239G>A	199	1	0.00071822	tolerated(0.06)&.&deleterious(0.04)&tolerated(0.06)&.&.&.&.	benign(0.013)&.&benign(0.021)&benign(0.014)&.&.&.&.	Retinal Dystrophy Panel	Ophthalmology
10	115374003	C	T	['NRAP']	het	missense_variant&missense_variant&missense_variant&missense_variant&missense_variant&missense_variant&missense_variant&missense_variant	NM_001261463.1:c.3239G>A&NM_001322945.1:c.3131G>A&NM_006175.4:c.3134G>A&NM_198060.3:c.3239G>A&XM_005269864.1:c.3134G>A&XM_005269865.1:c.3131G>A&XM_005269866.1:c.3239G>A&XM_005269867.1:c.3239G>A	199	1	0.00071822	tolerated(0.06)&.&deleterious(0.04)&tolerated(0.06)&.&.&.&.	benign(0.013)&.&benign(0.021)&benign(0.014)&.&.&.&.	Ehlers-Danlos Syndrome Panel (Cardiology)	Cardiology
10	115374003	C	T	['NRAP']	het	missense_variant&missense_variant&missense_variant&missense_variant&missense_variant&missense_variant&missense_variant&missense_variant	NM_001261463.1:c.3239G>A&NM_001322945.1:c.3131G>A&NM_006175.4:c.3134G>A&NM_198060.3:c.3239G>A&XM_005269864.1:c.3134G>A&XM_005269865.1:c.3131G>A&XM_005269866.1:c.3239G>A&XM_005269867.1:c.3239G>A	199	1	0.00071822	tolerated(0.06)&.&deleterious(0.04)&tolerated(0.06)&.&.&.&.	benign(0.013)&.&benign(0.021)&benign(0.014)&.&.&.&.	Bartter Syndrome Panel	Nephrology
10	115374003	C	T	['NRAP']	het	missense_variant&missense_variant&missense_variant&missense_variant&missense_variant&missense_variant&missense_variant&missense_variant	NM_001261463.1:c.3239G>A&NM_001322945.1:c.3131G>A&NM_006175.4:c.3134G>A&NM_198060.3:c.3239G>A&XM_005269864.1:c.3134G>A&XM_005269865.1:c.3131G>A&XM_005269866.1:c.3239G>A&XM_005269867.1:c.3239G>A	199	1	0.00071822	tolerated(0.06)&.&deleterious(0.04)&tolerated(0.06)&.&.&.&.	benign(0.013)&.&benign(0.021)&benign(0.014)&.&.&.&.	Retinal Dystrophy Panel	Ophthalmology
10	115374003	C	T	['NRAP']	het	missense_variant&missense_variant&missense_variant&missense_variant&missense_variant&missense_variant&missense_variant&missense_variant	NM_001261463.1:c.3239G>A&NM_001322945.1:c.3131G>A&NM_006175.4:c.3134G>A&NM_198060.3:c.3239G>A&XM_005269864.1:c.3134G>A&XM_005269865.1:c.3131G>A&XM_005269866.1:c.3239G>A&XM_005269867.1:c.3239G>A	199	1	0.00071822	tolerated(0.06)&.&deleterious(0.04)&tolerated(0.06)&.&.&.&.	benign(0.013)&.&benign(0.021)&benign(0.014)&.&.&.&.	Retinal Dystrophy Panel	Ophthalmology
10	115374003	C	T	['NRAP']	het	missense_variant&missense_variant&missense_variant&missense_variant&missense_variant&missense_variant&missense_variant&missense_variant	NM_001261463.1:c.3239G>A&NM_001322945.1:c.3131G>A&NM_006175.4:c.3134G>A&NM_198060.3:c.3239G>A&XM_005269864.1:c.3134G>A&XM_005269865.1:c.3131G>A&XM_005269866.1:c.3239G>A&XM_005269867.1:c.3239G>A	199	1	0.00071822	tolerated(0.06)&.&deleterious(0.04)&tolerated(0.06)&.&.&.&.	benign(0.013)&.&benign(0.021)&benign(0.014)&.&.&.&.	Retinal Dystrophy Panel	Ophthalmology
10	115374003	C	T	['NRAP']	het	missense_variant&missense_variant&missense_variant&missense_variant&missense_variant&missense_variant&missense_variant&missense_variant	NM_001261463.1:c.3239G>A&NM_001322945.1:c.3131G>A&NM_006175.4:c.3134G>A&NM_198060.3:c.3239G>A&XM_005269864.1:c.3134G>A&XM_005269865.1:c.3131G>A&XM_005269866.1:c.3239G>A&XM_005269867.1:c.3239G>A	199	1	0.00071822	tolerated(0.06)&.&deleterious(0.04)&tolerated(0.06)&.&.&.&.	benign(0.013)&.&benign(0.021)&benign(0.014)&.&.&.&.	Cardiomyopathy Panel	Cardiology
10	115374003	C	T	['NRAP']	het	missense_variant&missense_variant&missense_variant&missense_variant&missense_variant&missense_variant&missense_variant&missense_variant	NM_001261463.1:c.3239G>A&NM_001322945.1:c.3131G>A&NM_006175.4:c.3134G>A&NM_198060.3:c.3239G>A&XM_005269864.1:c.3134G>A&XM_005269865.1:c.3131G>A&XM_005269866.1:c.3239G>A&XM_005269867.1:c.3239G>A	199	1	0.00071822	tolerated(0.06)&.&deleterious(0.04)&tolerated(0.06)&.&.&.&.	benign(0.013)&.&benign(0.021)&benign(0.014)&.&.&.&.	Comprehensive Epilepsy Panel	Neurology
10	115374003	C	T	['NRAP']	het	missense_variant&missense_variant&missense_variant&missense_variant&missense_variant&missense_variant&missense_variant&missense_variant	NM_001261463.1:c.3239G>A&NM_001322945.1:c.3131G>A&NM_006175.4:c.3134G>A&NM_198060.3:c.3239G>A&XM_005269864.1:c.3134G>A&XM_005269865.1:c.3131G>A&XM_005269866.1:c.3239G>A&XM_005269867.1:c.3239G>A	199	1	0.00071822	tolerated(0.06)&.&deleterious(0.04)&tolerated(0.06)&.&.&.&.	benign(0.013)&.&benign(0.021)&benign(0.014)&.&.&.&.	Albinism Panel (Ophthalmology)	Ophthalmology
10	115374003	C	T	['NRAP']	het	missense_variant&missense_variant&missense_variant&missense_variant&missense_variant&missense_variant&missense_variant&missense_variant	NM_001261463.1:c.3239G>A&NM_001322945.1:c.3131G>A&NM_006175.4:c.3134G>A&NM_198060.3:c.3239G>A&XM_005269864.1:c.3134G>A&XM_005269865.1:c.3131G>A&XM_005269866.1:c.3239G>A&XM_005269867.1:c.3239G>A	199	1	0.00071822	tolerated(0.06)&.&deleterious(0.04)&tolerated(0.06)&.&.&.&.	benign(0.013)&.&benign(0.021)&benign(0.014)&.&.&.&.	Retinal Dystrophy Panel	Ophthalmology
10	115374003	C	T	['NRAP']	het	missense_variant&missense_variant&missense_variant&missense_variant&missense_variant&missense_variant&missense_variant&missense_variant	NM_001261463.1:c.3239G>A&NM_001322945.1:c.3131G>A&NM_006175.4:c.3134G>A&NM_198060.3:c.3239G>A&XM_005269864.1:c.3134G>A&XM_005269865.1:c.3131G>A&XM_005269866.1:c.3239G>A&XM_005269867.1:c.3239G>A	199	1	0.00071822	tolerated(0.06)&.&deleterious(0.04)&tolerated(0.06)&.&.&.&.	benign(0.013)&.&benign(0.021)&benign(0.014)&.&.&.&.	Primary Immunodeficiency Panel	Immunology
10	115374003	C	T	['NRAP']	het	missense_variant&missense_variant&missense_variant&missense_variant&missense_variant&missense_variant&missense_variant&missense_variant	NM_001261463.1:c.3239G>A&NM_001322945.1:c.3131G>A&NM_006175.4:c.3134G>A&NM_198060.3:c.3239G>A&XM_005269864.1:c.3134G>A&XM_005269865.1:c.3131G>A&XM_005269866.1:c.3239G>A&XM_005269867.1:c.3239G>A	199	1	0.00071822	tolerated(0.06)&.&deleterious(0.04)&tolerated(0.06)&.&.&.&.	benign(0.013)&.&benign(0.021)&benign(0.014)&.&.&.&.	Charcot-Marie-Tooth Neuropathy Panel	Neurology
10	115374003	C	T	['NRAP']	het	missense_variant&missense_variant&missense_variant&missense_variant&missense_variant&missense_variant&missense_variant&missense_variant	NM_001261463.1:c.3239G>A&NM_001322945.1:c.3131G>A&NM_006175.4:c.3134G>A&NM_198060.3:c.3239G>A&XM_005269864.1:c.3134G>A&XM_005269865.1:c.3131G>A&XM_005269866.1:c.3239G>A&XM_005269867.1:c.3239G>A	199	1	0.00071822	tolerated(0.06)&.&deleterious(0.04)&tolerated(0.06)&.&.&.&.	benign(0.013)&.&benign(0.021)&benign(0.014)&.&.&.&.	Hypertrophic Cardiomyopathy (HCM) Panel	Cardiology
10	115374003	C	T	['NRAP']	het	missense_variant&missense_variant&missense_variant&missense_variant&missense_variant&missense_variant&missense_variant&missense_variant	NM_001261463.1:c.3239G>A&NM_001322945.1:c.3131G>A&NM_006175.4:c.3134G>A&NM_198060.3:c.3239G>A&XM_005269864.1:c.3134G>A&XM_005269865.1:c.3131G>A&XM_005269866.1:c.3239G>A&XM_005269867.1:c.3239G>A	199	1	0.00071822	tolerated(0.06)&.&deleterious(0.04)&tolerated(0.06)&.&.&.&.	benign(0.013)&.&benign(0.021)&benign(0.014)&.&.&.&.	My Retina Tracker Panel	Ophthalmology
10	115374003	C	T	['NRAP']	het	missense_variant&missense_variant&missense_variant&missense_variant&missense_variant&missense_variant&missense_variant&missense_variant	NM_001261463.1:c.3239G>A&NM_001322945.1:c.3131G>A&NM_006175.4:c.3134G>A&NM_198060.3:c.3239G>A&XM_005269864.1:c.3134G>A&XM_005269865.1:c.3131G>A&XM_005269866.1:c.3239G>A&XM_005269867.1:c.3239G>A	199	1	0.00071822	tolerated(0.06)&.&deleterious(0.04)&tolerated(0.06)&.&.&.&.	benign(0.013)&.&benign(0.021)&benign(0.014)&.&.&.&.	Beyond Paediatric Epilepsy Panel	Neurology
10	115374003	C	T	['NRAP']	het	missense_variant&missense_variant&missense_variant&missense_variant&missense_variant&missense_variant&missense_variant&missense_variant	NM_001261463.1:c.3239G>A&NM_001322945.1:c.3131G>A&NM_006175.4:c.3134G>A&NM_198060.3:c.3239G>A&XM_005269864.1:c.3134G>A&XM_005269865.1:c.3131G>A&XM_005269866.1:c.3239G>A&XM_005269867.1:c.3239G>A	199	1	0.00071822	tolerated(0.06)&.&deleterious(0.04)&tolerated(0.06)&.&.&.&.	benign(0.013)&.&benign(0.021)&benign(0.014)&.&.&.&.	Retinal Dystrophy Panel	Ophthalmology
10	115374004	G	A	['NRAP']	het	missense_variant&missense_variant&missense_variant&missense_variant&missense_variant&missense_variant&missense_variant&missense_variant	NM_001261463.1:c.3238C>T&NM_001322945.1:c.3130C>T&NM_006175.4:c.3133C>T&NM_198060.3:c.3238C>T&XM_005269864.1:c.3133C>T&XM_005269865.1:c.3130C>T&XM_005269866.1:c.3238C>T&XM_005269867.1:c.3238C>T	6	0	2.4383e-05	deleterious(0)&.&deleterious(0)&deleterious(0)&.&.&.&.	possibly_damaging(0.828)&.&possibly_damaging(0.84)&possibly_damaging(0.775)&.&.&.&.	Hypertrophic Cardiomyopathy (HCM) Panel	Cardiology
10	115374004	G	A	['NRAP']	het	missense_variant&missense_variant&missense_variant&missense_variant&missense_variant&missense_variant&missense_variant&missense_variant	NM_001261463.1:c.3238C>T&NM_001322945.1:c.3130C>T&NM_006175.4:c.3133C>T&NM_198060.3:c.3238C>T&XM_005269864.1:c.3133C>T&XM_005269865.1:c.3130C>T&XM_005269866.1:c.3238C>T&XM_005269867.1:c.3238C>T	6	0	2.4383e-05	deleterious(0)&.&deleterious(0)&deleterious(0)&.&.&.&.	possibly_damaging(0.828)&.&possibly_damaging(0.84)&possibly_damaging(0.775)&.&.&.&.	Dilated Cardiomyopathy (DCM) Panel	Cardiology
10	115374006	G	A	['NRAP']	het	missense_variant&missense_variant&missense_variant&missense_variant&missense_variant&missense_variant&missense_variant&missense_variant	NM_001261463.1:c.3236C>T&NM_001322945.1:c.3128C>T&NM_006175.4:c.3131C>T&NM_198060.3:c.3236C>T&XM_005269864.1:c.3131C>T&XM_005269865.1:c.3128C>T&XM_005269866.1:c.3236C>T&XM_005269867.1:c.3236C>T	46	0	0.00016602	tolerated(1)&.&tolerated(1)&tolerated(1)&.&.&.&.	possibly_damaging(0.861)&.&possibly_damaging(0.838)&benign(0.041)&.&.&.&.	Comprehensive Cardiology Panel	Cardiology
10	115374019	G	C	['NRAP']	het	missense_variant&missense_variant&missense_variant&missense_variant&missense_variant&missense_variant&missense_variant&missense_variant	NM_001261463.1:c.3223C>G&NM_001322945.1:c.3115C>G&NM_006175.4:c.3118C>G&NM_198060.3:c.3223C>G&XM_005269864.1:c.3118C>G&XM_005269865.1:c.3115C>G&XM_005269866.1:c.3223C>G&XM_005269867.1:c.3223C>G	5	0	2.032e-05	deleterious(0.01)&.&deleterious(0)&deleterious(0.01)&.&.&.&.	possibly_damaging(0.458)&.&benign(0.406)&benign(0.155)&.&.&.&.	Interstitial Lung Disease Panel	Pulmonology
10	115374024	T	G	['NRAP']	het	missense_variant&missense_variant&missense_variant&missense_variant&missense_variant&missense_variant&missense_variant&missense_variant	NM_001261463.1:c.3218A>C&NM_001322945.1:c.3110A>C&NM_006175.4:c.3113A>C&NM_198060.3:c.3218A>C&XM_005269864.1:c.3113A>C&XM_005269865.1:c.3110A>C&XM_005269866.1:c.3218A>C&XM_005269867.1:c.3218A>C	1	0	4.0643e-06	deleterious(0)&.&deleterious(0)&deleterious(0)&.&.&.&.	probably_damaging(1)&.&probably_damaging(1)&probably_damaging(0.999)&.&.&.&.	Vascular Malformations Panel	Malformations
10	115374028	T	C	['NRAP']	het	missense_variant&missense_variant&missense_variant&missense_variant&missense_variant&missense_variant&missense_variant&missense_variant	NM_001261463.1:c.3214A>G&NM_001322945.1:c.3106A>G&NM_006175.4:c.3109A>G&NM_198060.3:c.3214A>G&XM_005269864.1:c.3109A>G&XM_005269865.1:c.3106A>G&XM_005269866.1:c.3214A>G&XM_005269867.1:c.3214A>G	7	0	2.845e-05	tolerated(0.31)&.&tolerated(0.3)&tolerated(0.31)&.&.&.&.	benign(0.012)&.&benign(0.015)&benign(0.017)&.&.&.&.	Hereditary Paraganglioma-Pheochromocytoma Panel	Hereditary Cancer
10	115374028	T	C	['NRAP']	het	missense_variant&missense_variant&missense_variant&missense_variant&missense_variant&missense_variant&missense_variant&missense_variant	NM_001261463.1:c.3214A>G&NM_001322945.1:c.3106A>G&NM_006175.4:c.3109A>G&NM_198060.3:c.3214A>G&XM_005269864.1:c.3109A>G&XM_005269865.1:c.3106A>G&XM_005269866.1:c.3214A>G&XM_005269867.1:c.3214A>G	7	0	2.845e-05	tolerated(0.31)&.&tolerated(0.3)&tolerated(0.31)&.&.&.&.	benign(0.012)&.&benign(0.015)&benign(0.017)&.&.&.&.	Hypertrophic Cardiomyopathy (HCM) Panel	Cardiology
10	115374028	T	C	['NRAP']	het	missense_variant&missense_variant&missense_variant&missense_variant&missense_variant&missense_variant&missense_variant&missense_variant	NM_001261463.1:c.3214A>G&NM_001322945.1:c.3106A>G&NM_006175.4:c.3109A>G&NM_198060.3:c.3214A>G&XM_005269864.1:c.3109A>G&XM_005269865.1:c.3106A>G&XM_005269866.1:c.3214A>G&XM_005269867.1:c.3214A>G	7	0	2.845e-05	tolerated(0.31)&.&tolerated(0.3)&tolerated(0.31)&.&.&.&.	benign(0.012)&.&benign(0.015)&benign(0.017)&.&.&.&.	Retinal Dystrophy Panel	Ophthalmology
10	115374035	A	T	['NRAP']	het	missense_variant&missense_variant&missense_variant&missense_variant&missense_variant&missense_variant&missense_variant&missense_variant	NM_001261463.1:c.3207T>A&NM_001322945.1:c.3099T>A&NM_006175.4:c.3102T>A&NM_198060.3:c.3207T>A&XM_005269864.1:c.3102T>A&XM_005269865.1:c.3099T>A&XM_005269866.1:c.3207T>A&XM_005269867.1:c.3207T>A	255	1	0.00092062	deleterious(0)&.&deleterious(0)&deleterious(0)&.&.&.&.	probably_damaging(0.998)&.&probably_damaging(0.998)&probably_damaging(0.981)&.&.&.&.	Retinal Dystrophy Panel	Ophthalmology
10	115374035	A	T	['NRAP']	het	missense_variant&missense_variant&missense_variant&missense_variant&missense_variant&missense_variant&missense_variant&missense_variant	NM_001261463.1:c.3207T>A&NM_001322945.1:c.3099T>A&NM_006175.4:c.3102T>A&NM_198060.3:c.3207T>A&XM_005269864.1:c.3102T>A&XM_005269865.1:c.3099T>A&XM_005269866.1:c.3207T>A&XM_005269867.1:c.3207T>A	255	1	0.00092062	deleterious(0)&.&deleterious(0)&deleterious(0)&.&.&.&.	probably_damaging(0.998)&.&probably_damaging(0.998)&probably_damaging(0.981)&.&.&.&.	Comprehensive Hearing Loss and Deafness Panel	Ear-nose-throat
10	115374035	A	T	['NRAP']	het	missense_variant&missense_variant&missense_variant&missense_variant&missense_variant&missense_variant&missense_variant&missense_variant	NM_001261463.1:c.3207T>A&NM_001322945.1:c.3099T>A&NM_006175.4:c.3102T>A&NM_198060.3:c.3207T>A&XM_005269864.1:c.3102T>A&XM_005269865.1:c.3099T>A&XM_005269866.1:c.3207T>A&XM_005269867.1:c.3207T>A	255	1	0.00092062	deleterious(0)&.&deleterious(0)&deleterious(0)&.&.&.&.	probably_damaging(0.998)&.&probably_damaging(0.998)&probably_damaging(0.981)&.&.&.&.	Primary Immunodeficiency Panel	Immunology
10	115374035	A	T	['NRAP']	het	missense_variant&missense_variant&missense_variant&missense_variant&missense_variant&missense_variant&missense_variant&missense_variant	NM_001261463.1:c.3207T>A&NM_001322945.1:c.3099T>A&NM_006175.4:c.3102T>A&NM_198060.3:c.3207T>A&XM_005269864.1:c.3102T>A&XM_005269865.1:c.3099T>A&XM_005269866.1:c.3207T>A&XM_005269867.1:c.3207T>A	255	1	0.00092062	deleterious(0)&.&deleterious(0)&deleterious(0)&.&.&.&.	probably_damaging(0.998)&.&probably_damaging(0.998)&probably_damaging(0.981)&.&.&.&.	Retinal Dystrophy Panel	Ophthalmology
10	115374035	A	T	['NRAP']	het	missense_variant&missense_variant&missense_variant&missense_variant&missense_variant&missense_variant&missense_variant&missense_variant	NM_001261463.1:c.3207T>A&NM_001322945.1:c.3099T>A&NM_006175.4:c.3102T>A&NM_198060.3:c.3207T>A&XM_005269864.1:c.3102T>A&XM_005269865.1:c.3099T>A&XM_005269866.1:c.3207T>A&XM_005269867.1:c.3207T>A	255	1	0.00092062	deleterious(0)&.&deleterious(0)&deleterious(0)&.&.&.&.	probably_damaging(0.998)&.&probably_damaging(0.998)&probably_damaging(0.981)&.&.&.&.	SKI single gene test	Single gene tests
10	115374035	A	T	['NRAP']	het	missense_variant&missense_variant&missense_variant&missense_variant&missense_variant&missense_variant&missense_variant&missense_variant	NM_001261463.1:c.3207T>A&NM_001322945.1:c.3099T>A&NM_006175.4:c.3102T>A&NM_198060.3:c.3207T>A&XM_005269864.1:c.3102T>A&XM_005269865.1:c.3099T>A&XM_005269866.1:c.3207T>A&XM_005269867.1:c.3207T>A	255	1	0.00092062	deleterious(0)&.&deleterious(0)&deleterious(0)&.&.&.&.	probably_damaging(0.998)&.&probably_damaging(0.998)&probably_damaging(0.981)&.&.&.&.	Retinal Dystrophy Panel	Ophthalmology
10	115374035	A	T	['NRAP']	het	missense_variant&missense_variant&missense_variant&missense_variant&missense_variant&missense_variant&missense_variant&missense_variant	NM_001261463.1:c.3207T>A&NM_001322945.1:c.3099T>A&NM_006175.4:c.3102T>A&NM_198060.3:c.3207T>A&XM_005269864.1:c.3102T>A&XM_005269865.1:c.3099T>A&XM_005269866.1:c.3207T>A&XM_005269867.1:c.3207T>A	255	1	0.00092062	deleterious(0)&.&deleterious(0)&deleterious(0)&.&.&.&.	probably_damaging(0.998)&.&probably_damaging(0.998)&probably_damaging(0.981)&.&.&.&.	Retinal Dystrophy Panel	Ophthalmology
10	115374035	A	T	['NRAP']	het	missense_variant&missense_variant&missense_variant&missense_variant&missense_variant&missense_variant&missense_variant&missense_variant	NM_001261463.1:c.3207T>A&NM_001322945.1:c.3099T>A&NM_006175.4:c.3102T>A&NM_198060.3:c.3207T>A&XM_005269864.1:c.3102T>A&XM_005269865.1:c.3099T>A&XM_005269866.1:c.3207T>A&XM_005269867.1:c.3207T>A	255	1	0.00092062	deleterious(0)&.&deleterious(0)&deleterious(0)&.&.&.&.	probably_damaging(0.998)&.&probably_damaging(0.998)&probably_damaging(0.981)&.&.&.&.	Homocystinuria Core Panel	Metabolic Disorders
10	115374035	A	T	['NRAP']	het	missense_variant&missense_variant&missense_variant&missense_variant&missense_variant&missense_variant&missense_variant&missense_variant	NM_001261463.1:c.3207T>A&NM_001322945.1:c.3099T>A&NM_006175.4:c.3102T>A&NM_198060.3:c.3207T>A&XM_005269864.1:c.3102T>A&XM_005269865.1:c.3099T>A&XM_005269866.1:c.3207T>A&XM_005269867.1:c.3207T>A	255	1	0.00092062	deleterious(0)&.&deleterious(0)&deleterious(0)&.&.&.&.	probably_damaging(0.998)&.&probably_damaging(0.998)&probably_damaging(0.981)&.&.&.&.	Retinal Dystrophy Panel	Ophthalmology
10	115374035	A	T	['NRAP']	het	missense_variant&missense_variant&missense_variant&missense_variant&missense_variant&missense_variant&missense_variant&missense_variant	NM_001261463.1:c.3207T>A&NM_001322945.1:c.3099T>A&NM_006175.4:c.3102T>A&NM_198060.3:c.3207T>A&XM_005269864.1:c.3102T>A&XM_005269865.1:c.3099T>A&XM_005269866.1:c.3207T>A&XM_005269867.1:c.3207T>A	255	1	0.00092062	deleterious(0)&.&deleterious(0)&deleterious(0)&.&.&.&.	probably_damaging(0.998)&.&probably_damaging(0.998)&probably_damaging(0.981)&.&.&.&.	Primary Immunodeficiency Panel	Immunology
10	115374035	A	T	['NRAP']	het	missense_variant&missense_variant&missense_variant&missense_variant&missense_variant&missense_variant&missense_variant&missense_variant	NM_001261463.1:c.3207T>A&NM_001322945.1:c.3099T>A&NM_006175.4:c.3102T>A&NM_198060.3:c.3207T>A&XM_005269864.1:c.3102T>A&XM_005269865.1:c.3099T>A&XM_005269866.1:c.3207T>A&XM_005269867.1:c.3207T>A	255	1	0.00092062	deleterious(0)&.&deleterious(0)&deleterious(0)&.&.&.&.	probably_damaging(0.998)&.&probably_damaging(0.998)&probably_damaging(0.981)&.&.&.&.	Primary Immunodeficiency Panel	Immunology
10	115374035	A	T	['NRAP']	het	missense_variant&missense_variant&missense_variant&missense_variant&missense_variant&missense_variant&missense_variant&missense_variant	NM_001261463.1:c.3207T>A&NM_001322945.1:c.3099T>A&NM_006175.4:c.3102T>A&NM_198060.3:c.3207T>A&XM_005269864.1:c.3102T>A&XM_005269865.1:c.3099T>A&XM_005269866.1:c.3207T>A&XM_005269867.1:c.3207T>A	255	1	0.00092062	deleterious(0)&.&deleterious(0)&deleterious(0)&.&.&.&.	probably_damaging(0.998)&.&probably_damaging(0.998)&probably_damaging(0.981)&.&.&.&.	IDUA single gene test	Single gene tests
10	115374035	A	T	['NRAP']	het	missense_variant&missense_variant&missense_variant&missense_variant&missense_variant&missense_variant&missense_variant&missense_variant	NM_001261463.1:c.3207T>A&NM_001322945.1:c.3099T>A&NM_006175.4:c.3102T>A&NM_198060.3:c.3207T>A&XM_005269864.1:c.3102T>A&XM_005269865.1:c.3099T>A&XM_005269866.1:c.3207T>A&XM_005269867.1:c.3207T>A	255	1	0.00092062	deleterious(0)&.&deleterious(0)&deleterious(0)&.&.&.&.	probably_damaging(0.998)&.&probably_damaging(0.998)&probably_damaging(0.981)&.&.&.&.	Spastic Paraplegia Panel	Neurology
10	115374035	A	T	['NRAP']	het	missense_variant&missense_variant&missense_variant&missense_variant&missense_variant&missense_variant&missense_variant&missense_variant	NM_001261463.1:c.3207T>A&NM_001322945.1:c.3099T>A&NM_006175.4:c.3102T>A&NM_198060.3:c.3207T>A&XM_005269864.1:c.3102T>A&XM_005269865.1:c.3099T>A&XM_005269866.1:c.3207T>A&XM_005269867.1:c.3207T>A	255	1	0.00092062	deleterious(0)&.&deleterious(0)&deleterious(0)&.&.&.&.	probably_damaging(0.998)&.&probably_damaging(0.998)&probably_damaging(0.981)&.&.&.&.	Osteogenesis Imperfecta Panel	Malformations
10	115374035	A	T	['NRAP']	het	missense_variant&missense_variant&missense_variant&missense_variant&missense_variant&missense_variant&missense_variant&missense_variant	NM_001261463.1:c.3207T>A&NM_001322945.1:c.3099T>A&NM_006175.4:c.3102T>A&NM_198060.3:c.3207T>A&XM_005269864.1:c.3102T>A&XM_005269865.1:c.3099T>A&XM_005269866.1:c.3207T>A&XM_005269867.1:c.3207T>A	255	1	0.00092062	deleterious(0)&.&deleterious(0)&deleterious(0)&.&.&.&.	probably_damaging(0.998)&.&probably_damaging(0.998)&probably_damaging(0.981)&.&.&.&.	Retinitis Pigmentosa Panel	Ophthalmology
10	115374035	A	T	['NRAP']	het	missense_variant&missense_variant&missense_variant&missense_variant&missense_variant&missense_variant&missense_variant&missense_variant	NM_001261463.1:c.3207T>A&NM_001322945.1:c.3099T>A&NM_006175.4:c.3102T>A&NM_198060.3:c.3207T>A&XM_005269864.1:c.3102T>A&XM_005269865.1:c.3099T>A&XM_005269866.1:c.3207T>A&XM_005269867.1:c.3207T>A	255	1	0.00092062	deleterious(0)&.&deleterious(0)&deleterious(0)&.&.&.&.	probably_damaging(0.998)&.&probably_damaging(0.998)&probably_damaging(0.981)&.&.&.&.	Comprehensive Hearing Loss and Deafness Panel	Ear-nose-throat
10	115374035	A	T	['NRAP']	het	missense_variant&missense_variant&missense_variant&missense_variant&missense_variant&missense_variant&missense_variant&missense_variant	NM_001261463.1:c.3207T>A&NM_001322945.1:c.3099T>A&NM_006175.4:c.3102T>A&NM_198060.3:c.3207T>A&XM_005269864.1:c.3102T>A&XM_005269865.1:c.3099T>A&XM_005269866.1:c.3207T>A&XM_005269867.1:c.3207T>A	255	1	0.00092062	deleterious(0)&.&deleterious(0)&deleterious(0)&.&.&.&.	probably_damaging(0.998)&.&probably_damaging(0.998)&probably_damaging(0.981)&.&.&.&.	Retinal Dystrophy Panel	Ophthalmology
10	115374035	A	T	['NRAP']	het	missense_variant&missense_variant&missense_variant&missense_variant&missense_variant&missense_variant&missense_variant&missense_variant	NM_001261463.1:c.3207T>A&NM_001322945.1:c.3099T>A&NM_006175.4:c.3102T>A&NM_198060.3:c.3207T>A&XM_005269864.1:c.3102T>A&XM_005269865.1:c.3099T>A&XM_005269866.1:c.3207T>A&XM_005269867.1:c.3207T>A	255	1	0.00092062	deleterious(0)&.&deleterious(0)&deleterious(0)&.&.&.&.	probably_damaging(0.998)&.&probably_damaging(0.998)&probably_damaging(0.981)&.&.&.&.	Retinal Dystrophy Panel	Ophthalmology
10	115374035	A	T	['NRAP']	het	missense_variant&missense_variant&missense_variant&missense_variant&missense_variant&missense_variant&missense_variant&missense_variant	NM_001261463.1:c.3207T>A&NM_001322945.1:c.3099T>A&NM_006175.4:c.3102T>A&NM_198060.3:c.3207T>A&XM_005269864.1:c.3102T>A&XM_005269865.1:c.3099T>A&XM_005269866.1:c.3207T>A&XM_005269867.1:c.3207T>A	255	1	0.00092062	deleterious(0)&.&deleterious(0)&deleterious(0)&.&.&.&.	probably_damaging(0.998)&.&probably_damaging(0.998)&probably_damaging(0.981)&.&.&.&.	Primary Ciliary Dyskinesia Panel (Nephrology)	Nephrology
10	115374035	A	T	['NRAP']	het	missense_variant&missense_variant&missense_variant&missense_variant&missense_variant&missense_variant&missense_variant&missense_variant	NM_001261463.1:c.3207T>A&NM_001322945.1:c.3099T>A&NM_006175.4:c.3102T>A&NM_198060.3:c.3207T>A&XM_005269864.1:c.3102T>A&XM_005269865.1:c.3099T>A&XM_005269866.1:c.3207T>A&XM_005269867.1:c.3207T>A	255	1	0.00092062	deleterious(0)&.&deleterious(0)&deleterious(0)&.&.&.&.	probably_damaging(0.998)&.&probably_damaging(0.998)&probably_damaging(0.981)&.&.&.&.	Retinal Dystrophy Panel	Ophthalmology
10	115374035	A	T	['NRAP']	het	missense_variant&missense_variant&missense_variant&missense_variant&missense_variant&missense_variant&missense_variant&missense_variant	NM_001261463.1:c.3207T>A&NM_001322945.1:c.3099T>A&NM_006175.4:c.3102T>A&NM_198060.3:c.3207T>A&XM_005269864.1:c.3102T>A&XM_005269865.1:c.3099T>A&XM_005269866.1:c.3207T>A&XM_005269867.1:c.3207T>A	255	1	0.00092062	deleterious(0)&.&deleterious(0)&deleterious(0)&.&.&.&.	probably_damaging(0.998)&.&probably_damaging(0.998)&probably_damaging(0.981)&.&.&.&.	Arthrogryposes Panel	Malformations
10	115374035	A	T	['NRAP']	het	missense_variant&missense_variant&missense_variant&missense_variant&missense_variant&missense_variant&missense_variant&missense_variant	NM_001261463.1:c.3207T>A&NM_001322945.1:c.3099T>A&NM_006175.4:c.3102T>A&NM_198060.3:c.3207T>A&XM_005269864.1:c.3102T>A&XM_005269865.1:c.3099T>A&XM_005269866.1:c.3207T>A&XM_005269867.1:c.3207T>A	255	1	0.00092062	deleterious(0)&.&deleterious(0)&deleterious(0)&.&.&.&.	probably_damaging(0.998)&.&probably_damaging(0.998)&probably_damaging(0.981)&.&.&.&.	Retinal Dystrophy Panel	Ophthalmology
10	115374035	A	T	['NRAP']	het	missense_variant&missense_variant&missense_variant&missense_variant&missense_variant&missense_variant&missense_variant&missense_variant	NM_001261463.1:c.3207T>A&NM_001322945.1:c.3099T>A&NM_006175.4:c.3102T>A&NM_198060.3:c.3207T>A&XM_005269864.1:c.3102T>A&XM_005269865.1:c.3099T>A&XM_005269866.1:c.3207T>A&XM_005269867.1:c.3207T>A	255	1	0.00092062	deleterious(0)&.&deleterious(0)&deleterious(0)&.&.&.&.	probably_damaging(0.998)&.&probably_damaging(0.998)&probably_damaging(0.981)&.&.&.&.	Comprehensive Skeletal Dysplasias and Disorders Panel	Malformations
10	115374035	A	T	['NRAP']	het	missense_variant&missense_variant&missense_variant&missense_variant&missense_variant&missense_variant&missense_variant&missense_variant	NM_001261463.1:c.3207T>A&NM_001322945.1:c.3099T>A&NM_006175.4:c.3102T>A&NM_198060.3:c.3207T>A&XM_005269864.1:c.3102T>A&XM_005269865.1:c.3099T>A&XM_005269866.1:c.3207T>A&XM_005269867.1:c.3207T>A	255	1	0.00092062	deleterious(0)&.&deleterious(0)&deleterious(0)&.&.&.&.	probably_damaging(0.998)&.&probably_damaging(0.998)&probably_damaging(0.981)&.&.&.&.	Retinal Dystrophy Panel	Ophthalmology
10	115374035	A	T	['NRAP']	het	missense_variant&missense_variant&missense_variant&missense_variant&missense_variant&missense_variant&missense_variant&missense_variant	NM_001261463.1:c.3207T>A&NM_001322945.1:c.3099T>A&NM_006175.4:c.3102T>A&NM_198060.3:c.3207T>A&XM_005269864.1:c.3102T>A&XM_005269865.1:c.3099T>A&XM_005269866.1:c.3207T>A&XM_005269867.1:c.3207T>A	255	1	0.00092062	deleterious(0)&.&deleterious(0)&deleterious(0)&.&.&.&.	probably_damaging(0.998)&.&probably_damaging(0.998)&probably_damaging(0.981)&.&.&.&.	Hypertrophic Cardiomyopathy (HCM) Panel	Cardiology
10	115374035	A	T	['NRAP']	het	missense_variant&missense_variant&missense_variant&missense_variant&missense_variant&missense_variant&missense_variant&missense_variant	NM_001261463.1:c.3207T>A&NM_001322945.1:c.3099T>A&NM_006175.4:c.3102T>A&NM_198060.3:c.3207T>A&XM_005269864.1:c.3102T>A&XM_005269865.1:c.3099T>A&XM_005269866.1:c.3207T>A&XM_005269867.1:c.3207T>A	255	1	0.00092062	deleterious(0)&.&deleterious(0)&deleterious(0)&.&.&.&.	probably_damaging(0.998)&.&probably_damaging(0.998)&probably_damaging(0.981)&.&.&.&.	Retinal Dystrophy Panel	Ophthalmology
10	115374035	A	T	['NRAP']	het	missense_variant&missense_variant&missense_variant&missense_variant&missense_variant&missense_variant&missense_variant&missense_variant	NM_001261463.1:c.3207T>A&NM_001322945.1:c.3099T>A&NM_006175.4:c.3102T>A&NM_198060.3:c.3207T>A&XM_005269864.1:c.3102T>A&XM_005269865.1:c.3099T>A&XM_005269866.1:c.3207T>A&XM_005269867.1:c.3207T>A	255	1	0.00092062	deleterious(0)&.&deleterious(0)&deleterious(0)&.&.&.&.	probably_damaging(0.998)&.&probably_damaging(0.998)&probably_damaging(0.981)&.&.&.&.	Retinal Dystrophy Panel	Ophthalmology
10	115374035	A	T	['NRAP']	het	missense_variant&missense_variant&missense_variant&missense_variant&missense_variant&missense_variant&missense_variant&missense_variant	NM_001261463.1:c.3207T>A&NM_001322945.1:c.3099T>A&NM_006175.4:c.3102T>A&NM_198060.3:c.3207T>A&XM_005269864.1:c.3102T>A&XM_005269865.1:c.3099T>A&XM_005269866.1:c.3207T>A&XM_005269867.1:c.3207T>A	255	1	0.00092062	deleterious(0)&.&deleterious(0)&deleterious(0)&.&.&.&.	probably_damaging(0.998)&.&probably_damaging(0.998)&probably_damaging(0.981)&.&.&.&.	FMO3 single gene test	Single gene tests
10	115374035	A	T	['NRAP']	het	missense_variant&missense_variant&missense_variant&missense_variant&missense_variant&missense_variant&missense_variant&missense_variant	NM_001261463.1:c.3207T>A&NM_001322945.1:c.3099T>A&NM_006175.4:c.3102T>A&NM_198060.3:c.3207T>A&XM_005269864.1:c.3102T>A&XM_005269865.1:c.3099T>A&XM_005269866.1:c.3207T>A&XM_005269867.1:c.3207T>A	255	1	0.00092062	deleterious(0)&.&deleterious(0)&deleterious(0)&.&.&.&.	probably_damaging(0.998)&.&probably_damaging(0.998)&probably_damaging(0.981)&.&.&.&.	Retinal Dystrophy Panel	Ophthalmology
10	115374043	C	T	['NRAP']	het	missense_variant&missense_variant&missense_variant&missense_variant&missense_variant&missense_variant&missense_variant&missense_variant	NM_001261463.1:c.3199G>A&NM_001322945.1:c.3091G>A&NM_006175.4:c.3094G>A&NM_198060.3:c.3199G>A&XM_005269864.1:c.3094G>A&XM_005269865.1:c.3091G>A&XM_005269866.1:c.3199G>A&XM_005269867.1:c.3199G>A	7	0	2.8454000000000002e-05	tolerated(0.1)&.&deleterious(0.05)&tolerated(0.08)&.&.&.&.	benign(0.096)&.&possibly_damaging(0.81)&benign(0.305)&.&.&.&.	Retinal Dystrophy Panel	Ophthalmology
10	115374043	C	T	['NRAP']	het	missense_variant&missense_variant&missense_variant&missense_variant&missense_variant&missense_variant&missense_variant&missense_variant	NM_001261463.1:c.3199G>A&NM_001322945.1:c.3091G>A&NM_006175.4:c.3094G>A&NM_198060.3:c.3199G>A&XM_005269864.1:c.3094G>A&XM_005269865.1:c.3091G>A&XM_005269866.1:c.3199G>A&XM_005269867.1:c.3199G>A	7	0	2.8454000000000002e-05	tolerated(0.1)&.&deleterious(0.05)&tolerated(0.08)&.&.&.&.	benign(0.096)&.&possibly_damaging(0.81)&benign(0.305)&.&.&.&.	Retinal Dystrophy Panel	Ophthalmology
10	115374606	T	C	['NRAP']	het	missense_variant&missense_variant&missense_variant&missense_variant&missense_variant&missense_variant&missense_variant&missense_variant	NM_001261463.1:c.3178A>G&NM_001322945.1:c.3070A>G&NM_006175.4:c.3073A>G&NM_198060.3:c.3178A>G&XM_005269864.1:c.3073A>G&XM_005269865.1:c.3070A>G&XM_005269866.1:c.3178A>G&XM_005269867.1:c.3178A>G	64	0	0.00023093	tolerated(0.82)&.&tolerated(0.68)&tolerated(0.85)&.&.&.&.	benign(0.011)&.&benign(0.011)&benign(0.012)&.&.&.&.	Charcot-Marie-Tooth Neuropathy Panel	Neurology
10	115374606	T	C	['NRAP']	het	missense_variant&missense_variant&missense_variant&missense_variant&missense_variant&missense_variant&missense_variant&missense_variant	NM_001261463.1:c.3178A>G&NM_001322945.1:c.3070A>G&NM_006175.4:c.3073A>G&NM_198060.3:c.3178A>G&XM_005269864.1:c.3073A>G&XM_005269865.1:c.3070A>G&XM_005269866.1:c.3178A>G&XM_005269867.1:c.3178A>G	64	0	0.00023093	tolerated(0.82)&.&tolerated(0.68)&tolerated(0.85)&.&.&.&.	benign(0.011)&.&benign(0.011)&benign(0.012)&.&.&.&.	Cardiomyopathy Panel	Cardiology
10	115374606	T	C	['NRAP']	het	missense_variant&missense_variant&missense_variant&missense_variant&missense_variant&missense_variant&missense_variant&missense_variant	NM_001261463.1:c.3178A>G&NM_001322945.1:c.3070A>G&NM_006175.4:c.3073A>G&NM_198060.3:c.3178A>G&XM_005269864.1:c.3073A>G&XM_005269865.1:c.3070A>G&XM_005269866.1:c.3178A>G&XM_005269867.1:c.3178A>G	64	0	0.00023093	tolerated(0.82)&.&tolerated(0.68)&tolerated(0.85)&.&.&.&.	benign(0.011)&.&benign(0.011)&benign(0.012)&.&.&.&.	Macular Dystrophy Panel	Ophthalmology
10	115374606	T	C	['NRAP']	hom	missense_variant&missense_variant&missense_variant&missense_variant&missense_variant&missense_variant&missense_variant&missense_variant	NM_001261463.1:c.3178A>G&NM_001322945.1:c.3070A>G&NM_006175.4:c.3073A>G&NM_198060.3:c.3178A>G&XM_005269864.1:c.3073A>G&XM_005269865.1:c.3070A>G&XM_005269866.1:c.3178A>G&XM_005269867.1:c.3178A>G	64	0	0.00023093	tolerated(0.82)&.&tolerated(0.68)&tolerated(0.85)&.&.&.&.	benign(0.011)&.&benign(0.011)&benign(0.012)&.&.&.&.	Comprehensive Epilepsy Panel	Neurology
10	115374606	T	C	['NRAP']	het	missense_variant&missense_variant&missense_variant&missense_variant&missense_variant&missense_variant&missense_variant&missense_variant	NM_001261463.1:c.3178A>G&NM_001322945.1:c.3070A>G&NM_006175.4:c.3073A>G&NM_198060.3:c.3178A>G&XM_005269864.1:c.3073A>G&XM_005269865.1:c.3070A>G&XM_005269866.1:c.3178A>G&XM_005269867.1:c.3178A>G	64	0	0.00023093	tolerated(0.82)&.&tolerated(0.68)&tolerated(0.85)&.&.&.&.	benign(0.011)&.&benign(0.011)&benign(0.012)&.&.&.&.	Optic Atrophy Panel	Ophthalmology
10	115374606	T	C	['NRAP']	het	missense_variant&missense_variant&missense_variant&missense_variant&missense_variant&missense_variant&missense_variant&missense_variant	NM_001261463.1:c.3178A>G&NM_001322945.1:c.3070A>G&NM_006175.4:c.3073A>G&NM_198060.3:c.3178A>G&XM_005269864.1:c.3073A>G&XM_005269865.1:c.3070A>G&XM_005269866.1:c.3178A>G&XM_005269867.1:c.3178A>G	64	0	0.00023093	tolerated(0.82)&.&tolerated(0.68)&tolerated(0.85)&.&.&.&.	benign(0.011)&.&benign(0.011)&benign(0.012)&.&.&.&.	Pseudohypoaldosteronism Panel	Nephrology
10	115374606	T	C	['NRAP']	het	missense_variant&missense_variant&missense_variant&missense_variant&missense_variant&missense_variant&missense_variant&missense_variant	NM_001261463.1:c.3178A>G&NM_001322945.1:c.3070A>G&NM_006175.4:c.3073A>G&NM_198060.3:c.3178A>G&XM_005269864.1:c.3073A>G&XM_005269865.1:c.3070A>G&XM_005269866.1:c.3178A>G&XM_005269867.1:c.3178A>G	64	0	0.00023093	tolerated(0.82)&.&tolerated(0.68)&tolerated(0.85)&.&.&.&.	benign(0.011)&.&benign(0.011)&benign(0.012)&.&.&.&.	Albinism Panel (Dermatology)	Dermatology
10	115374606	T	C	['NRAP']	het	missense_variant&missense_variant&missense_variant&missense_variant&missense_variant&missense_variant&missense_variant&missense_variant	NM_001261463.1:c.3178A>G&NM_001322945.1:c.3070A>G&NM_006175.4:c.3073A>G&NM_198060.3:c.3178A>G&XM_005269864.1:c.3073A>G&XM_005269865.1:c.3070A>G&XM_005269866.1:c.3178A>G&XM_005269867.1:c.3178A>G	64	0	0.00023093	tolerated(0.82)&.&tolerated(0.68)&tolerated(0.85)&.&.&.&.	benign(0.011)&.&benign(0.011)&benign(0.012)&.&.&.&.	Arthrogryposes Panel	Malformations
10	115374606	T	C	['NRAP']	het	missense_variant&missense_variant&missense_variant&missense_variant&missense_variant&missense_variant&missense_variant&missense_variant	NM_001261463.1:c.3178A>G&NM_001322945.1:c.3070A>G&NM_006175.4:c.3073A>G&NM_198060.3:c.3178A>G&XM_005269864.1:c.3073A>G&XM_005269865.1:c.3070A>G&XM_005269866.1:c.3178A>G&XM_005269867.1:c.3178A>G	64	0	0.00023093	tolerated(0.82)&.&tolerated(0.68)&tolerated(0.85)&.&.&.&.	benign(0.011)&.&benign(0.011)&benign(0.012)&.&.&.&.	ACTG2 single gene test	Single gene tests
10	115374606	T	C	['NRAP']	het	missense_variant&missense_variant&missense_variant&missense_variant&missense_variant&missense_variant&missense_variant&missense_variant	NM_001261463.1:c.3178A>G&NM_001322945.1:c.3070A>G&NM_006175.4:c.3073A>G&NM_198060.3:c.3178A>G&XM_005269864.1:c.3073A>G&XM_005269865.1:c.3070A>G&XM_005269866.1:c.3178A>G&XM_005269867.1:c.3178A>G	64	0	0.00023093	tolerated(0.82)&.&tolerated(0.68)&tolerated(0.85)&.&.&.&.	benign(0.011)&.&benign(0.011)&benign(0.012)&.&.&.&.	Albinism Panel (Ophthalmology)	Ophthalmology
10	115374606	T	C	['NRAP']	het	missense_variant&missense_variant&missense_variant&missense_variant&missense_variant&missense_variant&missense_variant&missense_variant	NM_001261463.1:c.3178A>G&NM_001322945.1:c.3070A>G&NM_006175.4:c.3073A>G&NM_198060.3:c.3178A>G&XM_005269864.1:c.3073A>G&XM_005269865.1:c.3070A>G&XM_005269866.1:c.3178A>G&XM_005269867.1:c.3178A>G	64	0	0.00023093	tolerated(0.82)&.&tolerated(0.68)&tolerated(0.85)&.&.&.&.	benign(0.011)&.&benign(0.011)&benign(0.012)&.&.&.&.	Migraine Panel	Neurology
10	115374606	T	C	['NRAP']	het	missense_variant&missense_variant&missense_variant&missense_variant&missense_variant&missense_variant&missense_variant&missense_variant	NM_001261463.1:c.3178A>G&NM_001322945.1:c.3070A>G&NM_006175.4:c.3073A>G&NM_198060.3:c.3178A>G&XM_005269864.1:c.3073A>G&XM_005269865.1:c.3070A>G&XM_005269866.1:c.3178A>G&XM_005269867.1:c.3178A>G	64	0	0.00023093	tolerated(0.82)&.&tolerated(0.68)&tolerated(0.85)&.&.&.&.	benign(0.011)&.&benign(0.011)&benign(0.012)&.&.&.&.	Retinal Dystrophy Panel	Ophthalmology
10	115374606	T	C	['NRAP']	het	missense_variant&missense_variant&missense_variant&missense_variant&missense_variant&missense_variant&missense_variant&missense_variant	NM_001261463.1:c.3178A>G&NM_001322945.1:c.3070A>G&NM_006175.4:c.3073A>G&NM_198060.3:c.3178A>G&XM_005269864.1:c.3073A>G&XM_005269865.1:c.3070A>G&XM_005269866.1:c.3178A>G&XM_005269867.1:c.3178A>G	64	0	0.00023093	tolerated(0.82)&.&tolerated(0.68)&tolerated(0.85)&.&.&.&.	benign(0.011)&.&benign(0.011)&benign(0.012)&.&.&.&.	Bone Marrow Failure Syndrome Panel (Hematology)	Hematology
10	115374630	C	T	['NRAP']	het	missense_variant&missense_variant&missense_variant&missense_variant&missense_variant&missense_variant&missense_variant&missense_variant	NM_001261463.1:c.3154G>A&NM_001322945.1:c.3046G>A&NM_006175.4:c.3049G>A&NM_198060.3:c.3154G>A&XM_005269864.1:c.3049G>A&XM_005269865.1:c.3046G>A&XM_005269866.1:c.3154G>A&XM_005269867.1:c.3154G>A	2	0	8.1232e-06	tolerated(0.07)&.&deleterious(0.05)&tolerated(0.07)&.&.&.&.	possibly_damaging(0.831)&.&benign(0.169)&benign(0.259)&.&.&.&.	Retinal Dystrophy Panel	Ophthalmology
10	115374633	G	C	['NRAP']	het	missense_variant&missense_variant&missense_variant&missense_variant&missense_variant&missense_variant&missense_variant&missense_variant	NM_001261463.1:c.3151C>G&NM_001322945.1:c.3043C>G&NM_006175.4:c.3046C>G&NM_198060.3:c.3151C>G&XM_005269864.1:c.3046C>G&XM_005269865.1:c.3043C>G&XM_005269866.1:c.3151C>G&XM_005269867.1:c.3151C>G	3	0	1.2184e-05	tolerated(0.1)&.&tolerated(0.06)&tolerated(0.1)&.&.&.&.	benign(0.389)&.&probably_damaging(0.995)&probably_damaging(0.93)&.&.&.&.	Glucocorticoid Deficiency Panel	Endocrinology
10	115374639	G	A	['NRAP']	het	missense_variant&missense_variant&missense_variant&missense_variant&missense_variant&missense_variant&missense_variant&missense_variant	NM_001261463.1:c.3145C>T&NM_001322945.1:c.3037C>T&NM_006175.4:c.3040C>T&NM_198060.3:c.3145C>T&XM_005269864.1:c.3040C>T&XM_005269865.1:c.3037C>T&XM_005269866.1:c.3145C>T&XM_005269867.1:c.3145C>T	4	0	1.443e-05	deleterious(0.04)&.&tolerated(0.06)&tolerated(0.05)&.&.&.&.	probably_damaging(1)&.&probably_damaging(1)&probably_damaging(0.995)&.&.&.&.	Comprehensive Hereditary Cancer Panel	Hereditary Cancer
10	115374668	C	T	['NRAP']	het	missense_variant&missense_variant&missense_variant&missense_variant&missense_variant&missense_variant&missense_variant&missense_variant	NM_001261463.1:c.3116G>A&NM_001322945.1:c.3008G>A&NM_006175.4:c.3011G>A&NM_198060.3:c.3116G>A&XM_005269864.1:c.3011G>A&XM_005269865.1:c.3008G>A&XM_005269866.1:c.3116G>A&XM_005269867.1:c.3116G>A	2	0	8.1238e-06	tolerated(0.34)&.&tolerated(0.31)&tolerated(0.35)&.&.&.&.	benign(0.022)&.&benign(0.398)&benign(0.071)&.&.&.&.	Microphthalmia, Anophthalmia and Anterior Segment Dysgenesis Panel	Ophthalmology
10	115374669	C	T	['NRAP']	het	missense_variant&missense_variant&missense_variant&missense_variant&missense_variant&missense_variant&missense_variant&missense_variant	NM_001261463.1:c.3115G>A&NM_001322945.1:c.3007G>A&NM_006175.4:c.3010G>A&NM_198060.3:c.3115G>A&XM_005269864.1:c.3010G>A&XM_005269865.1:c.3007G>A&XM_005269866.1:c.3115G>A&XM_005269867.1:c.3115G>A	7	0	2.5257e-05	tolerated(0.56)&.&tolerated(0.52)&tolerated(0.57)&.&.&.&.	benign(0.009)&.&probably_damaging(0.953)&possibly_damaging(0.589)&.&.&.&.	Retinal Dystrophy Panel	Ophthalmology
10	115374669	C	T	['NRAP']	het	missense_variant&missense_variant&missense_variant&missense_variant&missense_variant&missense_variant&missense_variant&missense_variant	NM_001261463.1:c.3115G>A&NM_001322945.1:c.3007G>A&NM_006175.4:c.3010G>A&NM_198060.3:c.3115G>A&XM_005269864.1:c.3010G>A&XM_005269865.1:c.3007G>A&XM_005269866.1:c.3115G>A&XM_005269867.1:c.3115G>A	7	0	2.5257e-05	tolerated(0.56)&.&tolerated(0.52)&tolerated(0.57)&.&.&.&.	benign(0.009)&.&probably_damaging(0.953)&possibly_damaging(0.589)&.&.&.&.	Comprehensive Short Stature Syndrome Panel	Malformations
10	115374674	C	T	['NRAP']	het	missense_variant&missense_variant&missense_variant&missense_variant&missense_variant&missense_variant&missense_variant&missense_variant	NM_001261463.1:c.3110G>A&NM_001322945.1:c.3002G>A&NM_006175.4:c.3005G>A&NM_198060.3:c.3110G>A&XM_005269864.1:c.3005G>A&XM_005269865.1:c.3002G>A&XM_005269866.1:c.3110G>A&XM_005269867.1:c.3110G>A	12	0	4.8744e-05	tolerated(0.34)&.&tolerated(0.33)&tolerated(0.34)&.&.&.&.	benign(0.284)&.&possibly_damaging(0.794)&possibly_damaging(0.449)&.&.&.&.	Neuronal Migration Disorder Panel (Neurology)	Neurology
10	115374674	C	T	['NRAP']	het	missense_variant&missense_variant&missense_variant&missense_variant&missense_variant&missense_variant&missense_variant&missense_variant	NM_001261463.1:c.3110G>A&NM_001322945.1:c.3002G>A&NM_006175.4:c.3005G>A&NM_198060.3:c.3110G>A&XM_005269864.1:c.3005G>A&XM_005269865.1:c.3002G>A&XM_005269866.1:c.3110G>A&XM_005269867.1:c.3110G>A	12	0	4.8744e-05	tolerated(0.34)&.&tolerated(0.33)&tolerated(0.34)&.&.&.&.	benign(0.284)&.&possibly_damaging(0.794)&possibly_damaging(0.449)&.&.&.&.	CHD7 single gene test	Single gene tests
10	115374674	C	T	['NRAP']	het	missense_variant&missense_variant&missense_variant&missense_variant&missense_variant&missense_variant&missense_variant&missense_variant	NM_001261463.1:c.3110G>A&NM_001322945.1:c.3002G>A&NM_006175.4:c.3005G>A&NM_198060.3:c.3110G>A&XM_005269864.1:c.3005G>A&XM_005269865.1:c.3002G>A&XM_005269866.1:c.3110G>A&XM_005269867.1:c.3110G>A	12	0	4.8744e-05	tolerated(0.34)&.&tolerated(0.33)&tolerated(0.34)&.&.&.&.	benign(0.284)&.&possibly_damaging(0.794)&possibly_damaging(0.449)&.&.&.&.	Retinal Dystrophy Panel	Ophthalmology
10	115374675	G	A	['NRAP']	hom	stop_gained&stop_gained&stop_gained&stop_gained&stop_gained&stop_gained&stop_gained&stop_gained	NM_001261463.1:c.3109C>T;NP_001248392.1:p.(Arg1037*)&NM_001322945.1:c.3001C>T;NP_001309874.1:p.(Arg1001*)&NM_006175.4:c.3004C>T;NP_006166.3:p.(Arg1002*)&NM_198060.3:c.3109C>T;NP_932326.2:p.(Arg1037*)&XM_005269864.1:c.3004C>T;XP_005269921.1:p.(Arg1002*)&XM_005269865.1:c.3001C>T;XP_005269922.1:p.(Arg1001*)&XM_005269866.1:c.3109C>T;XP_005269923.1:p.(Arg1037*)&XM_005269867.1:c.3109C>T;XP_005269924.1:…	35	0	0.00013496	.&.&.&.&.&.&.&.	.&.&.&.&.&.&.&.	Dilated Cardiomyopathy (DCM) Panel	Cardiology
10	115374685	C	T	['NRAP']	hom	stop_gained&stop_gained&stop_gained&stop_gained&stop_gained&stop_gained&stop_gained&stop_gained	NM_001261463.1:c.3099G>A&NM_001322945.1:c.2991G>A&NM_006175.4:c.2994G>A&NM_198060.3:c.3099G>A&XM_005269864.1:c.2994G>A&XM_005269865.1:c.2991G>A&XM_005269866.1:c.3099G>A&XM_005269867.1:c.3099G>A	18	0	6.4947e-05	.&.&.&.&.&.&.&.	.&.&.&.&.&.&.&.	Cardiomyopathy Panel	Cardiology
10	115374685	C	T	['NRAP']	het	stop_gained&stop_gained&stop_gained&stop_gained&stop_gained&stop_gained&stop_gained&stop_gained	NM_001261463.1:c.3099G>A&NM_001322945.1:c.2991G>A&NM_006175.4:c.2994G>A&NM_198060.3:c.3099G>A&XM_005269864.1:c.2994G>A&XM_005269865.1:c.2991G>A&XM_005269866.1:c.3099G>A&XM_005269867.1:c.3099G>A	18	0	6.4947e-05	.&.&.&.&.&.&.&.	.&.&.&.&.&.&.&.	Marfan Syndrome Panel	Cardiology
10	115374685	C	T	['NRAP']	het	stop_gained&stop_gained&stop_gained&stop_gained&stop_gained&stop_gained&stop_gained&stop_gained	NM_001261463.1:c.3099G>A&NM_001322945.1:c.2991G>A&NM_006175.4:c.2994G>A&NM_198060.3:c.3099G>A&XM_005269864.1:c.2994G>A&XM_005269865.1:c.2991G>A&XM_005269866.1:c.3099G>A&XM_005269867.1:c.3099G>A	18	0	6.4947e-05	.&.&.&.&.&.&.&.	.&.&.&.&.&.&.&.	GLI3 single gene test	Single gene tests
10	115374686	C	A	['NRAP']	het	missense_variant&missense_variant&missense_variant&missense_variant&missense_variant&missense_variant&missense_variant&missense_variant	NM_001261463.1:c.3098G>T&NM_001322945.1:c.2990G>T&NM_006175.4:c.2993G>T&NM_198060.3:c.3098G>T&XM_005269864.1:c.2993G>T&XM_005269865.1:c.2990G>T&XM_005269866.1:c.3098G>T&XM_005269867.1:c.3098G>T	2	0	8.124e-06	deleterious(0.03)&.&deleterious(0.04)&deleterious(0.03)&.&.&.&.	probably_damaging(0.999)&.&probably_damaging(0.999)&possibly_damaging(0.684)&.&.&.&.	Pancreatitis Panel	Gastroenterology
10	115374691	T	A	['NRAP']	het	missense_variant&missense_variant&missense_variant&missense_variant&missense_variant&missense_variant&missense_variant&missense_variant	NM_001261463.1:c.3093A>T&NM_001322945.1:c.2985A>T&NM_006175.4:c.2988A>T&NM_198060.3:c.3093A>T&XM_005269864.1:c.2988A>T&XM_005269865.1:c.2985A>T&XM_005269866.1:c.3093A>T&XM_005269867.1:c.3093A>T	1	0	4.0617000000000004e-06	tolerated(0.09)&.&tolerated(0.09)&tolerated(0.09)&.&.&.&.	possibly_damaging(0.88)&.&probably_damaging(0.999)&probably_damaging(0.952)&.&.&.&.	FBN1 single gene test	Single gene tests
10	115374701	C	T	['NRAP']	het	missense_variant&missense_variant&missense_variant&missense_variant&missense_variant&missense_variant&missense_variant&missense_variant	NM_001261463.1:c.3083G>A&NM_001322945.1:c.2975G>A&NM_006175.4:c.2978G>A&NM_198060.3:c.3083G>A&XM_005269864.1:c.2978G>A&XM_005269865.1:c.2975G>A&XM_005269866.1:c.3083G>A&XM_005269867.1:c.3083G>A	177	1	0.00063878	tolerated(0.53)&.&tolerated(0.53)&tolerated(0.53)&.&.&.&.	probably_damaging(0.979)&.&benign(0.076)&benign(0.023)&.&.&.&.	Marfan Syndrome Panel	Cardiology
10	115374701	C	T	['NRAP']	het	missense_variant&missense_variant&missense_variant&missense_variant&missense_variant&missense_variant&missense_variant&missense_variant	NM_001261463.1:c.3083G>A&NM_001322945.1:c.2975G>A&NM_006175.4:c.2978G>A&NM_198060.3:c.3083G>A&XM_005269864.1:c.2978G>A&XM_005269865.1:c.2975G>A&XM_005269866.1:c.3083G>A&XM_005269867.1:c.3083G>A	177	1	0.00063878	tolerated(0.53)&.&tolerated(0.53)&tolerated(0.53)&.&.&.&.	probably_damaging(0.979)&.&benign(0.076)&benign(0.023)&.&.&.&.	Retinal Dystrophy Panel	Ophthalmology
10	115374701	C	T	['NRAP']	het	missense_variant&missense_variant&missense_variant&missense_variant&missense_variant&missense_variant&missense_variant&missense_variant	NM_001261463.1:c.3083G>A&NM_001322945.1:c.2975G>A&NM_006175.4:c.2978G>A&NM_198060.3:c.3083G>A&XM_005269864.1:c.2978G>A&XM_005269865.1:c.2975G>A&XM_005269866.1:c.3083G>A&XM_005269867.1:c.3083G>A	177	1	0.00063878	tolerated(0.53)&.&tolerated(0.53)&tolerated(0.53)&.&.&.&.	probably_damaging(0.979)&.&benign(0.076)&benign(0.023)&.&.&.&.	Primary Immunodeficiency Panel	Immunology
10	115374701	C	T	['NRAP']	het	missense_variant&missense_variant&missense_variant&missense_variant&missense_variant&missense_variant&missense_variant&missense_variant	NM_001261463.1:c.3083G>A&NM_001322945.1:c.2975G>A&NM_006175.4:c.2978G>A&NM_198060.3:c.3083G>A&XM_005269864.1:c.2978G>A&XM_005269865.1:c.2975G>A&XM_005269866.1:c.3083G>A&XM_005269867.1:c.3083G>A	177	1	0.00063878	tolerated(0.53)&.&tolerated(0.53)&tolerated(0.53)&.&.&.&.	probably_damaging(0.979)&.&benign(0.076)&benign(0.023)&.&.&.&.	Primary Immunodeficiency Panel	Immunology
10	115374701	C	T	['NRAP']	het	missense_variant&missense_variant&missense_variant&missense_variant&missense_variant&missense_variant&missense_variant&missense_variant	NM_001261463.1:c.3083G>A&NM_001322945.1:c.2975G>A&NM_006175.4:c.2978G>A&NM_198060.3:c.3083G>A&XM_005269864.1:c.2978G>A&XM_005269865.1:c.2975G>A&XM_005269866.1:c.3083G>A&XM_005269867.1:c.3083G>A	177	1	0.00063878	tolerated(0.53)&.&tolerated(0.53)&tolerated(0.53)&.&.&.&.	probably_damaging(0.979)&.&benign(0.076)&benign(0.023)&.&.&.&.	Retinal Dystrophy Panel	Ophthalmology
10	115374701	C	T	['NRAP']	het	missense_variant&missense_variant&missense_variant&missense_variant&missense_variant&missense_variant&missense_variant&missense_variant	NM_001261463.1:c.3083G>A&NM_001322945.1:c.2975G>A&NM_006175.4:c.2978G>A&NM_198060.3:c.3083G>A&XM_005269864.1:c.2978G>A&XM_005269865.1:c.2975G>A&XM_005269866.1:c.3083G>A&XM_005269867.1:c.3083G>A	177	1	0.00063878	tolerated(0.53)&.&tolerated(0.53)&tolerated(0.53)&.&.&.&.	probably_damaging(0.979)&.&benign(0.076)&benign(0.023)&.&.&.&.	Retinal Dystrophy Panel	Ophthalmology
10	115374701	C	T	['NRAP']	het	missense_variant&missense_variant&missense_variant&missense_variant&missense_variant&missense_variant&missense_variant&missense_variant	NM_001261463.1:c.3083G>A&NM_001322945.1:c.2975G>A&NM_006175.4:c.2978G>A&NM_198060.3:c.3083G>A&XM_005269864.1:c.2978G>A&XM_005269865.1:c.2975G>A&XM_005269866.1:c.3083G>A&XM_005269867.1:c.3083G>A	177	1	0.00063878	tolerated(0.53)&.&tolerated(0.53)&tolerated(0.53)&.&.&.&.	probably_damaging(0.979)&.&benign(0.076)&benign(0.023)&.&.&.&.	Nephrotic Syndrome Panel	Nephrology
10	115374701	C	T	['NRAP']	het	missense_variant&missense_variant&missense_variant&missense_variant&missense_variant&missense_variant&missense_variant&missense_variant	NM_001261463.1:c.3083G>A&NM_001322945.1:c.2975G>A&NM_006175.4:c.2978G>A&NM_198060.3:c.3083G>A&XM_005269864.1:c.2978G>A&XM_005269865.1:c.2975G>A&XM_005269866.1:c.3083G>A&XM_005269867.1:c.3083G>A	177	1	0.00063878	tolerated(0.53)&.&tolerated(0.53)&tolerated(0.53)&.&.&.&.	probably_damaging(0.979)&.&benign(0.076)&benign(0.023)&.&.&.&.	Beyond Paediatric Epilepsy Panel	Neurology
10	115374701	C	T	['NRAP']	het	missense_variant&missense_variant&missense_variant&missense_variant&missense_variant&missense_variant&missense_variant&missense_variant	NM_001261463.1:c.3083G>A&NM_001322945.1:c.2975G>A&NM_006175.4:c.2978G>A&NM_198060.3:c.3083G>A&XM_005269864.1:c.2978G>A&XM_005269865.1:c.2975G>A&XM_005269866.1:c.3083G>A&XM_005269867.1:c.3083G>A	177	1	0.00063878	tolerated(0.53)&.&tolerated(0.53)&tolerated(0.53)&.&.&.&.	probably_damaging(0.979)&.&benign(0.076)&benign(0.023)&.&.&.&.	Primary Ciliary Dyskinesia Panel (Nephrology)	Nephrology
10	115374701	C	T	['NRAP']	het	missense_variant&missense_variant&missense_variant&missense_variant&missense_variant&missense_variant&missense_variant&missense_variant	NM_001261463.1:c.3083G>A&NM_001322945.1:c.2975G>A&NM_006175.4:c.2978G>A&NM_198060.3:c.3083G>A&XM_005269864.1:c.2978G>A&XM_005269865.1:c.2975G>A&XM_005269866.1:c.3083G>A&XM_005269867.1:c.3083G>A	177	1	0.00063878	tolerated(0.53)&.&tolerated(0.53)&tolerated(0.53)&.&.&.&.	probably_damaging(0.979)&.&benign(0.076)&benign(0.023)&.&.&.&.	Retinal Dystrophy Panel	Ophthalmology
10	115374701	C	T	['NRAP']	het	missense_variant&missense_variant&missense_variant&missense_variant&missense_variant&missense_variant&missense_variant&missense_variant	NM_001261463.1:c.3083G>A&NM_001322945.1:c.2975G>A&NM_006175.4:c.2978G>A&NM_198060.3:c.3083G>A&XM_005269864.1:c.2978G>A&XM_005269865.1:c.2975G>A&XM_005269866.1:c.3083G>A&XM_005269867.1:c.3083G>A	177	1	0.00063878	tolerated(0.53)&.&tolerated(0.53)&tolerated(0.53)&.&.&.&.	probably_damaging(0.979)&.&benign(0.076)&benign(0.023)&.&.&.&.	Retinal Dystrophy Panel	Ophthalmology
10	115374701	C	T	['NRAP']	het	missense_variant&missense_variant&missense_variant&missense_variant&missense_variant&missense_variant&missense_variant&missense_variant	NM_001261463.1:c.3083G>A&NM_001322945.1:c.2975G>A&NM_006175.4:c.2978G>A&NM_198060.3:c.3083G>A&XM_005269864.1:c.2978G>A&XM_005269865.1:c.2975G>A&XM_005269866.1:c.3083G>A&XM_005269867.1:c.3083G>A	177	1	0.00063878	tolerated(0.53)&.&tolerated(0.53)&tolerated(0.53)&.&.&.&.	probably_damaging(0.979)&.&benign(0.076)&benign(0.023)&.&.&.&.	Primary Immunodeficiency Panel	Immunology
10	115374701	C	T	['NRAP']	het	missense_variant&missense_variant&missense_variant&missense_variant&missense_variant&missense_variant&missense_variant&missense_variant	NM_001261463.1:c.3083G>A&NM_001322945.1:c.2975G>A&NM_006175.4:c.2978G>A&NM_198060.3:c.3083G>A&XM_005269864.1:c.2978G>A&XM_005269865.1:c.2975G>A&XM_005269866.1:c.3083G>A&XM_005269867.1:c.3083G>A	177	1	0.00063878	tolerated(0.53)&.&tolerated(0.53)&tolerated(0.53)&.&.&.&.	probably_damaging(0.979)&.&benign(0.076)&benign(0.023)&.&.&.&.	Beyond Paediatric Epilepsy Panel	Neurology
10	115374701	C	T	['NRAP']	het	missense_variant&missense_variant&missense_variant&missense_variant&missense_variant&missense_variant&missense_variant&missense_variant	NM_001261463.1:c.3083G>A&NM_001322945.1:c.2975G>A&NM_006175.4:c.2978G>A&NM_198060.3:c.3083G>A&XM_005269864.1:c.2978G>A&XM_005269865.1:c.2975G>A&XM_005269866.1:c.3083G>A&XM_005269867.1:c.3083G>A	177	1	0.00063878	tolerated(0.53)&.&tolerated(0.53)&tolerated(0.53)&.&.&.&.	probably_damaging(0.979)&.&benign(0.076)&benign(0.023)&.&.&.&.	Nephrotic Syndrome Panel	Nephrology
10	115374701	C	T	['NRAP']	het	missense_variant&missense_variant&missense_variant&missense_variant&missense_variant&missense_variant&missense_variant&missense_variant	NM_001261463.1:c.3083G>A&NM_001322945.1:c.2975G>A&NM_006175.4:c.2978G>A&NM_198060.3:c.3083G>A&XM_005269864.1:c.2978G>A&XM_005269865.1:c.2975G>A&XM_005269866.1:c.3083G>A&XM_005269867.1:c.3083G>A	177	1	0.00063878	tolerated(0.53)&.&tolerated(0.53)&tolerated(0.53)&.&.&.&.	probably_damaging(0.979)&.&benign(0.076)&benign(0.023)&.&.&.&.	Arrhythmia Panel	Cardiology
10	115374701	C	T	['NRAP']	het	missense_variant&missense_variant&missense_variant&missense_variant&missense_variant&missense_variant&missense_variant&missense_variant	NM_001261463.1:c.3083G>A&NM_001322945.1:c.2975G>A&NM_006175.4:c.2978G>A&NM_198060.3:c.3083G>A&XM_005269864.1:c.2978G>A&XM_005269865.1:c.2975G>A&XM_005269866.1:c.3083G>A&XM_005269867.1:c.3083G>A	177	1	0.00063878	tolerated(0.53)&.&tolerated(0.53)&tolerated(0.53)&.&.&.&.	probably_damaging(0.979)&.&benign(0.076)&benign(0.023)&.&.&.&.	Cystic Kidney Disease Panel	Nephrology
10	115374701	C	T	['NRAP']	het	missense_variant&missense_variant&missense_variant&missense_variant&missense_variant&missense_variant&missense_variant&missense_variant	NM_001261463.1:c.3083G>A&NM_001322945.1:c.2975G>A&NM_006175.4:c.2978G>A&NM_198060.3:c.3083G>A&XM_005269864.1:c.2978G>A&XM_005269865.1:c.2975G>A&XM_005269866.1:c.3083G>A&XM_005269867.1:c.3083G>A	177	1	0.00063878	tolerated(0.53)&.&tolerated(0.53)&tolerated(0.53)&.&.&.&.	probably_damaging(0.979)&.&benign(0.076)&benign(0.023)&.&.&.&.	Pulmonary Artery Hypertension (PAH) Panel (Cardiology)	Cardiology
10	115374701	C	T	['NRAP']	het	missense_variant&missense_variant&missense_variant&missense_variant&missense_variant&missense_variant&missense_variant&missense_variant	NM_001261463.1:c.3083G>A&NM_001322945.1:c.2975G>A&NM_006175.4:c.2978G>A&NM_198060.3:c.3083G>A&XM_005269864.1:c.2978G>A&XM_005269865.1:c.2975G>A&XM_005269866.1:c.3083G>A&XM_005269867.1:c.3083G>A	177	1	0.00063878	tolerated(0.53)&.&tolerated(0.53)&tolerated(0.53)&.&.&.&.	probably_damaging(0.979)&.&benign(0.076)&benign(0.023)&.&.&.&.	Primary Immunodeficiency Panel	Immunology
10	115374701	C	T	['NRAP']	het	missense_variant&missense_variant&missense_variant&missense_variant&missense_variant&missense_variant&missense_variant&missense_variant	NM_001261463.1:c.3083G>A&NM_001322945.1:c.2975G>A&NM_006175.4:c.2978G>A&NM_198060.3:c.3083G>A&XM_005269864.1:c.2978G>A&XM_005269865.1:c.2975G>A&XM_005269866.1:c.3083G>A&XM_005269867.1:c.3083G>A	177	1	0.00063878	tolerated(0.53)&.&tolerated(0.53)&tolerated(0.53)&.&.&.&.	probably_damaging(0.979)&.&benign(0.076)&benign(0.023)&.&.&.&.	Retinal Dystrophy Panel	Ophthalmology
10	115374701	C	T	['NRAP']	het	missense_variant&missense_variant&missense_variant&missense_variant&missense_variant&missense_variant&missense_variant&missense_variant	NM_001261463.1:c.3083G>A&NM_001322945.1:c.2975G>A&NM_006175.4:c.2978G>A&NM_198060.3:c.3083G>A&XM_005269864.1:c.2978G>A&XM_005269865.1:c.2975G>A&XM_005269866.1:c.3083G>A&XM_005269867.1:c.3083G>A	177	1	0.00063878	tolerated(0.53)&.&tolerated(0.53)&tolerated(0.53)&.&.&.&.	probably_damaging(0.979)&.&benign(0.076)&benign(0.023)&.&.&.&.	Retinal Dystrophy Panel	Ophthalmology
10	115374701	C	T	['NRAP']	het	missense_variant&missense_variant&missense_variant&missense_variant&missense_variant&missense_variant&missense_variant&missense_variant	NM_001261463.1:c.3083G>A&NM_001322945.1:c.2975G>A&NM_006175.4:c.2978G>A&NM_198060.3:c.3083G>A&XM_005269864.1:c.2978G>A&XM_005269865.1:c.2975G>A&XM_005269866.1:c.3083G>A&XM_005269867.1:c.3083G>A	177	1	0.00063878	tolerated(0.53)&.&tolerated(0.53)&tolerated(0.53)&.&.&.&.	probably_damaging(0.979)&.&benign(0.076)&benign(0.023)&.&.&.&.	Parkinson Disease Panel	Neurology
10	115374701	C	T	['NRAP']	het	missense_variant&missense_variant&missense_variant&missense_variant&missense_variant&missense_variant&missense_variant&missense_variant	NM_001261463.1:c.3083G>A&NM_001322945.1:c.2975G>A&NM_006175.4:c.2978G>A&NM_198060.3:c.3083G>A&XM_005269864.1:c.2978G>A&XM_005269865.1:c.2975G>A&XM_005269866.1:c.3083G>A&XM_005269867.1:c.3083G>A	177	1	0.00063878	tolerated(0.53)&.&tolerated(0.53)&tolerated(0.53)&.&.&.&.	probably_damaging(0.979)&.&benign(0.076)&benign(0.023)&.&.&.&.	Primary Immunodeficiency Panel	Immunology
10	115374701	C	T	['NRAP']	het	missense_variant&missense_variant&missense_variant&missense_variant&missense_variant&missense_variant&missense_variant&missense_variant	NM_001261463.1:c.3083G>A&NM_001322945.1:c.2975G>A&NM_006175.4:c.2978G>A&NM_198060.3:c.3083G>A&XM_005269864.1:c.2978G>A&XM_005269865.1:c.2975G>A&XM_005269866.1:c.3083G>A&XM_005269867.1:c.3083G>A	177	1	0.00063878	tolerated(0.53)&.&tolerated(0.53)&tolerated(0.53)&.&.&.&.	probably_damaging(0.979)&.&benign(0.076)&benign(0.023)&.&.&.&.	Retinal Dystrophy Panel	Ophthalmology
10	115374701	C	T	['NRAP']	het	missense_variant&missense_variant&missense_variant&missense_variant&missense_variant&missense_variant&missense_variant&missense_variant	NM_001261463.1:c.3083G>A&NM_001322945.1:c.2975G>A&NM_006175.4:c.2978G>A&NM_198060.3:c.3083G>A&XM_005269864.1:c.2978G>A&XM_005269865.1:c.2975G>A&XM_005269866.1:c.3083G>A&XM_005269867.1:c.3083G>A	177	1	0.00063878	tolerated(0.53)&.&tolerated(0.53)&tolerated(0.53)&.&.&.&.	probably_damaging(0.979)&.&benign(0.076)&benign(0.023)&.&.&.&.	Nephrotic Syndrome Panel	Nephrology
10	115374701	C	T	['NRAP']	het	missense_variant&missense_variant&missense_variant&missense_variant&missense_variant&missense_variant&missense_variant&missense_variant	NM_001261463.1:c.3083G>A&NM_001322945.1:c.2975G>A&NM_006175.4:c.2978G>A&NM_198060.3:c.3083G>A&XM_005269864.1:c.2978G>A&XM_005269865.1:c.2975G>A&XM_005269866.1:c.3083G>A&XM_005269867.1:c.3083G>A	177	1	0.00063878	tolerated(0.53)&.&tolerated(0.53)&tolerated(0.53)&.&.&.&.	probably_damaging(0.979)&.&benign(0.076)&benign(0.023)&.&.&.&.	Retinal Dystrophy Panel	Ophthalmology
10	115374701	C	T	['NRAP']	het	missense_variant&missense_variant&missense_variant&missense_variant&missense_variant&missense_variant&missense_variant&missense_variant	NM_001261463.1:c.3083G>A&NM_001322945.1:c.2975G>A&NM_006175.4:c.2978G>A&NM_198060.3:c.3083G>A&XM_005269864.1:c.2978G>A&XM_005269865.1:c.2975G>A&XM_005269866.1:c.3083G>A&XM_005269867.1:c.3083G>A	177	1	0.00063878	tolerated(0.53)&.&tolerated(0.53)&tolerated(0.53)&.&.&.&.	probably_damaging(0.979)&.&benign(0.076)&benign(0.023)&.&.&.&.	Chronic Granulomatous Disease Panel	Immunology
10	115374701	C	T	['NRAP']	het	missense_variant&missense_variant&missense_variant&missense_variant&missense_variant&missense_variant&missense_variant&missense_variant	NM_001261463.1:c.3083G>A&NM_001322945.1:c.2975G>A&NM_006175.4:c.2978G>A&NM_198060.3:c.3083G>A&XM_005269864.1:c.2978G>A&XM_005269865.1:c.2975G>A&XM_005269866.1:c.3083G>A&XM_005269867.1:c.3083G>A	177	1	0.00063878	tolerated(0.53)&.&tolerated(0.53)&tolerated(0.53)&.&.&.&.	probably_damaging(0.979)&.&benign(0.076)&benign(0.023)&.&.&.&.	Craniosynostosis Panel	Malformations
10	115374703	C	T	['NRAP']	het	splice_region_variant&synonymous_variant&splice_region_variant&synonymous_variant&splice_region_variant&synonymous_variant&splice_region_variant&synonymous_variant&splice_region_variant&synonymous_variant&splice_region_variant&synonymous_variant&splice_region_variant&synonymous_variant&splice_region_variant&synonymous_variant	NM_001261463.1:c.3081G>A&NM_001322945.1:c.2973G>A&NM_006175.4:c.2976G>A&NM_198060.3:c.3081G>A&XM_005269864.1:c.2976G>A&XM_005269865.1:c.2973G>A&XM_005269866.1:c.3081G>A&XM_005269867.1:c.3081G>A	9	0	3.2479e-05	.&.&.&.&.&.&.&.	.&.&.&.&.&.&.&.	Retinal Dystrophy Panel	Ophthalmology
10	115374703	C	T	['NRAP']	het	splice_region_variant&synonymous_variant&splice_region_variant&synonymous_variant&splice_region_variant&synonymous_variant&splice_region_variant&synonymous_variant&splice_region_variant&synonymous_variant&splice_region_variant&synonymous_variant&splice_region_variant&synonymous_variant&splice_region_variant&synonymous_variant	NM_001261463.1:c.3081G>A&NM_001322945.1:c.2973G>A&NM_006175.4:c.2976G>A&NM_198060.3:c.3081G>A&XM_005269864.1:c.2976G>A&XM_005269865.1:c.2973G>A&XM_005269866.1:c.3081G>A&XM_005269867.1:c.3081G>A	9	0	3.2479e-05	.&.&.&.&.&.&.&.	.&.&.&.&.&.&.&.	Retinal Dystrophy Panel	Ophthalmology
10	115374704	G	A	['NRAP']	het	missense_variant&splice_region_variant&missense_variant&splice_region_variant&missense_variant&splice_region_variant&missense_variant&splice_region_variant&missense_variant&splice_region_variant&missense_variant&splice_region_variant&missense_variant&splice_region_variant&missense_variant&splice_region_variant	NM_001261463.1:c.3080C>T&NM_001322945.1:c.2972C>T&NM_006175.4:c.2975C>T&NM_198060.3:c.3080C>T&XM_005269864.1:c.2975C>T&XM_005269865.1:c.2972C>T&XM_005269866.1:c.3080C>T&XM_005269867.1:c.3080C>T	24	0	8.661e-05	deleterious(0)&.&deleterious(0)&deleterious(0)&.&.&.&.	possibly_damaging(0.872)&.&probably_damaging(0.924)&possibly_damaging(0.714)&.&.&.&.	Cornelia de Lange Syndrome Panel	Malformations
10	115374704	G	A	['NRAP']	het	missense_variant&splice_region_variant&missense_variant&splice_region_variant&missense_variant&splice_region_variant&missense_variant&splice_region_variant&missense_variant&splice_region_variant&missense_variant&splice_region_variant&missense_variant&splice_region_variant&missense_variant&splice_region_variant	NM_001261463.1:c.3080C>T&NM_001322945.1:c.2972C>T&NM_006175.4:c.2975C>T&NM_198060.3:c.3080C>T&XM_005269864.1:c.2975C>T&XM_005269865.1:c.2972C>T&XM_005269866.1:c.3080C>T&XM_005269867.1:c.3080C>T	24	0	8.661e-05	deleterious(0)&.&deleterious(0)&deleterious(0)&.&.&.&.	possibly_damaging(0.872)&.&probably_damaging(0.924)&possibly_damaging(0.714)&.&.&.&.	Polycystic Liver Disease Panel	Gastroenterology
10	115374704	G	A	['NRAP']	het	missense_variant&splice_region_variant&missense_variant&splice_region_variant&missense_variant&splice_region_variant&missense_variant&splice_region_variant&missense_variant&splice_region_variant&missense_variant&splice_region_variant&missense_variant&splice_region_variant&missense_variant&splice_region_variant	NM_001261463.1:c.3080C>T&NM_001322945.1:c.2972C>T&NM_006175.4:c.2975C>T&NM_198060.3:c.3080C>T&XM_005269864.1:c.2975C>T&XM_005269865.1:c.2972C>T&XM_005269866.1:c.3080C>T&XM_005269867.1:c.3080C>T	24	0	8.661e-05	deleterious(0)&.&deleterious(0)&deleterious(0)&.&.&.&.	possibly_damaging(0.872)&.&probably_damaging(0.924)&possibly_damaging(0.714)&.&.&.&.	Retinal Dystrophy Panel	Ophthalmology
10	115374704	G	A	['NRAP']	het	missense_variant&splice_region_variant&missense_variant&splice_region_variant&missense_variant&splice_region_variant&missense_variant&splice_region_variant&missense_variant&splice_region_variant&missense_variant&splice_region_variant&missense_variant&splice_region_variant&missense_variant&splice_region_variant	NM_001261463.1:c.3080C>T&NM_001322945.1:c.2972C>T&NM_006175.4:c.2975C>T&NM_198060.3:c.3080C>T&XM_005269864.1:c.2975C>T&XM_005269865.1:c.2972C>T&XM_005269866.1:c.3080C>T&XM_005269867.1:c.3080C>T	24	0	8.661e-05	deleterious(0)&.&deleterious(0)&deleterious(0)&.&.&.&.	possibly_damaging(0.872)&.&probably_damaging(0.924)&possibly_damaging(0.714)&.&.&.&.	Comprehensive Epilepsy Panel	Neurology
10	115375484	A	G	['NRAP']	het	missense_variant&missense_variant&missense_variant&missense_variant&missense_variant&missense_variant&missense_variant&missense_variant	NM_001261463.1:c.3065T>C&NM_001322945.1:c.2957T>C&NM_006175.4:c.2960T>C&NM_198060.3:c.3065T>C&XM_005269864.1:c.2960T>C&XM_005269865.1:c.2957T>C&XM_005269866.1:c.3065T>C&XM_005269867.1:c.3065T>C	7	0	2.845e-05	tolerated(0.13)&.&tolerated(0.14)&tolerated(0.13)&.&.&.&.	possibly_damaging(0.637)&.&benign(0.036)&benign(0.015)&.&.&.&.	Macular Dystrophy Panel	Ophthalmology
10	115375485	TG	T	['NRAP']	het	frameshift_variant&frameshift_variant&frameshift_variant&frameshift_variant&frameshift_variant&frameshift_variant&frameshift_variant&frameshift_variant	NM_001261463.1:c.3063del&NM_001322945.1:c.2955del&NM_006175.4:c.2958del&NM_198060.3:c.3063del&XM_005269864.1:c.2958del&XM_005269865.1:c.2955del&XM_005269866.1:c.3063del&XM_005269867.1:c.3063del	1	0	4.0643999999999996e-06	.&.&.&.&.&.&.&.	.&.&.&.&.&.&.&.	DICER1 single gene test	Single gene tests
10	115375518	G	A	['NRAP']	hom	missense_variant&missense_variant&missense_variant&missense_variant&missense_variant&missense_variant&missense_variant&missense_variant	NM_001261463.1:c.3031C>T&NM_001322945.1:c.2923C>T&NM_006175.4:c.2926C>T&NM_198060.3:c.3031C>T&XM_005269864.1:c.2926C>T&XM_005269865.1:c.2923C>T&XM_005269866.1:c.3031C>T&XM_005269867.1:c.3031C>T	3	0	1.2188e-05	deleterious(0.02)&.&deleterious(0.02)&deleterious(0.02)&.&.&.&.	probably_damaging(0.967)&.&probably_damaging(0.978)&probably_damaging(0.924)&.&.&.&.	Epileptic Encephalopathy Panel	Neurology
10	115375518	G	A	['NRAP']	het	missense_variant&missense_variant&missense_variant&missense_variant&missense_variant&missense_variant&missense_variant&missense_variant	NM_001261463.1:c.3031C>T&NM_001322945.1:c.2923C>T&NM_006175.4:c.2926C>T&NM_198060.3:c.3031C>T&XM_005269864.1:c.2926C>T&XM_005269865.1:c.2923C>T&XM_005269866.1:c.3031C>T&XM_005269867.1:c.3031C>T	3	0	1.2188e-05	deleterious(0.02)&.&deleterious(0.02)&deleterious(0.02)&.&.&.&.	probably_damaging(0.967)&.&probably_damaging(0.978)&probably_damaging(0.924)&.&.&.&.	Primary Immunodeficiency Panel	Immunology
10	115375518	G	A	['NRAP']	het	missense_variant&missense_variant&missense_variant&missense_variant&missense_variant&missense_variant&missense_variant&missense_variant	NM_001261463.1:c.3031C>T&NM_001322945.1:c.2923C>T&NM_006175.4:c.2926C>T&NM_198060.3:c.3031C>T&XM_005269864.1:c.2926C>T&XM_005269865.1:c.2923C>T&XM_005269866.1:c.3031C>T&XM_005269867.1:c.3031C>T	3	0	1.2188e-05	deleterious(0.02)&.&deleterious(0.02)&deleterious(0.02)&.&.&.&.	probably_damaging(0.967)&.&probably_damaging(0.978)&probably_damaging(0.924)&.&.&.&.	Beyond Paediatric Epilepsy Panel	Neurology
10	115375529	G	A	['NRAP']	het	missense_variant&missense_variant&missense_variant&missense_variant&missense_variant&missense_variant&missense_variant&missense_variant	NM_001261463.1:c.3020C>T&NM_001322945.1:c.2912C>T&NM_006175.4:c.2915C>T&NM_198060.3:c.3020C>T&XM_005269864.1:c.2915C>T&XM_005269865.1:c.2912C>T&XM_005269866.1:c.3020C>T&XM_005269867.1:c.3020C>T	4	0	1.4438e-05	tolerated(1)&.&tolerated(1)&tolerated(1)&.&.&.&.	benign(0)&.&benign(0)&benign(0)&.&.&.&.	SCN1A single gene test	Single gene tests
10	115375538	T	C	['NRAP']	het	missense_variant&missense_variant&missense_variant&missense_variant&missense_variant&missense_variant&missense_variant&missense_variant	NM_001261463.1:c.3011A>G&NM_001322945.1:c.2903A>G&NM_006175.4:c.2906A>G&NM_198060.3:c.3011A>G&XM_005269864.1:c.2906A>G&XM_005269865.1:c.2903A>G&XM_005269866.1:c.3011A>G&XM_005269867.1:c.3011A>G	361	1	0.0013032999999999999	tolerated(0.34)&.&tolerated(0.33)&tolerated(0.35)&.&.&.&.	benign(0.011)&.&benign(0.003)&benign(0)&.&.&.&.	Hypertrophic Cardiomyopathy (HCM) Panel	Cardiology
10	115375538	T	C	['NRAP']	het	missense_variant&missense_variant&missense_variant&missense_variant&missense_variant&missense_variant&missense_variant&missense_variant	NM_001261463.1:c.3011A>G&NM_001322945.1:c.2903A>G&NM_006175.4:c.2906A>G&NM_198060.3:c.3011A>G&XM_005269864.1:c.2906A>G&XM_005269865.1:c.2903A>G&XM_005269866.1:c.3011A>G&XM_005269867.1:c.3011A>G	361	1	0.0013032999999999999	tolerated(0.34)&.&tolerated(0.33)&tolerated(0.35)&.&.&.&.	benign(0.011)&.&benign(0.003)&benign(0)&.&.&.&.	Retinal Dystrophy Panel	Ophthalmology
10	115375538	T	C	['NRAP']	het	missense_variant&missense_variant&missense_variant&missense_variant&missense_variant&missense_variant&missense_variant&missense_variant	NM_001261463.1:c.3011A>G&NM_001322945.1:c.2903A>G&NM_006175.4:c.2906A>G&NM_198060.3:c.3011A>G&XM_005269864.1:c.2906A>G&XM_005269865.1:c.2903A>G&XM_005269866.1:c.3011A>G&XM_005269867.1:c.3011A>G	361	1	0.0013032999999999999	tolerated(0.34)&.&tolerated(0.33)&tolerated(0.35)&.&.&.&.	benign(0.011)&.&benign(0.003)&benign(0)&.&.&.&.	Macular Dystrophy Panel	Ophthalmology
10	115375538	T	C	['NRAP']	het	missense_variant&missense_variant&missense_variant&missense_variant&missense_variant&missense_variant&missense_variant&missense_variant	NM_001261463.1:c.3011A>G&NM_001322945.1:c.2903A>G&NM_006175.4:c.2906A>G&NM_198060.3:c.3011A>G&XM_005269864.1:c.2906A>G&XM_005269865.1:c.2903A>G&XM_005269866.1:c.3011A>G&XM_005269867.1:c.3011A>G	361	1	0.0013032999999999999	tolerated(0.34)&.&tolerated(0.33)&tolerated(0.35)&.&.&.&.	benign(0.011)&.&benign(0.003)&benign(0)&.&.&.&.	My Retina Tracker Panel	Ophthalmology
10	115375538	T	C	['NRAP']	het	missense_variant&missense_variant&missense_variant&missense_variant&missense_variant&missense_variant&missense_variant&missense_variant	NM_001261463.1:c.3011A>G&NM_001322945.1:c.2903A>G&NM_006175.4:c.2906A>G&NM_198060.3:c.3011A>G&XM_005269864.1:c.2906A>G&XM_005269865.1:c.2903A>G&XM_005269866.1:c.3011A>G&XM_005269867.1:c.3011A>G	361	1	0.0013032999999999999	tolerated(0.34)&.&tolerated(0.33)&tolerated(0.35)&.&.&.&.	benign(0.011)&.&benign(0.003)&benign(0)&.&.&.&.	Retinal Dystrophy Panel	Ophthalmology
10	115375538	T	C	['NRAP']	het	missense_variant&missense_variant&missense_variant&missense_variant&missense_variant&missense_variant&missense_variant&missense_variant	NM_001261463.1:c.3011A>G&NM_001322945.1:c.2903A>G&NM_006175.4:c.2906A>G&NM_198060.3:c.3011A>G&XM_005269864.1:c.2906A>G&XM_005269865.1:c.2903A>G&XM_005269866.1:c.3011A>G&XM_005269867.1:c.3011A>G	361	1	0.0013032999999999999	tolerated(0.34)&.&tolerated(0.33)&tolerated(0.35)&.&.&.&.	benign(0.011)&.&benign(0.003)&benign(0)&.&.&.&.	Corneal Dystrophy Panel	Ophthalmology
10	115375538	T	C	['NRAP']	het	missense_variant&missense_variant&missense_variant&missense_variant&missense_variant&missense_variant&missense_variant&missense_variant	NM_001261463.1:c.3011A>G&NM_001322945.1:c.2903A>G&NM_006175.4:c.2906A>G&NM_198060.3:c.3011A>G&XM_005269864.1:c.2906A>G&XM_005269865.1:c.2903A>G&XM_005269866.1:c.3011A>G&XM_005269867.1:c.3011A>G	361	1	0.0013032999999999999	tolerated(0.34)&.&tolerated(0.33)&tolerated(0.35)&.&.&.&.	benign(0.011)&.&benign(0.003)&benign(0)&.&.&.&.	Long QT Syndrome (LQTS) Panel	Cardiology
10	115375538	T	C	['NRAP']	het	missense_variant&missense_variant&missense_variant&missense_variant&missense_variant&missense_variant&missense_variant&missense_variant	NM_001261463.1:c.3011A>G&NM_001322945.1:c.2903A>G&NM_006175.4:c.2906A>G&NM_198060.3:c.3011A>G&XM_005269864.1:c.2906A>G&XM_005269865.1:c.2903A>G&XM_005269866.1:c.3011A>G&XM_005269867.1:c.3011A>G	361	1	0.0013032999999999999	tolerated(0.34)&.&tolerated(0.33)&tolerated(0.35)&.&.&.&.	benign(0.011)&.&benign(0.003)&benign(0)&.&.&.&.	Migraine Panel	Neurology
10	115375538	T	C	['NRAP']	het	missense_variant&missense_variant&missense_variant&missense_variant&missense_variant&missense_variant&missense_variant&missense_variant	NM_001261463.1:c.3011A>G&NM_001322945.1:c.2903A>G&NM_006175.4:c.2906A>G&NM_198060.3:c.3011A>G&XM_005269864.1:c.2906A>G&XM_005269865.1:c.2903A>G&XM_005269866.1:c.3011A>G&XM_005269867.1:c.3011A>G	361	1	0.0013032999999999999	tolerated(0.34)&.&tolerated(0.33)&tolerated(0.35)&.&.&.&.	benign(0.011)&.&benign(0.003)&benign(0)&.&.&.&.	Hereditary Retinoblastoma Panel (Hereditary Cancer)	Hereditary Cancer
10	115375538	T	C	['NRAP']	het	missense_variant&missense_variant&missense_variant&missense_variant&missense_variant&missense_variant&missense_variant&missense_variant	NM_001261463.1:c.3011A>G&NM_001322945.1:c.2903A>G&NM_006175.4:c.2906A>G&NM_198060.3:c.3011A>G&XM_005269864.1:c.2906A>G&XM_005269865.1:c.2903A>G&XM_005269866.1:c.3011A>G&XM_005269867.1:c.3011A>G	361	1	0.0013032999999999999	tolerated(0.34)&.&tolerated(0.33)&tolerated(0.35)&.&.&.&.	benign(0.011)&.&benign(0.003)&benign(0)&.&.&.&.	Retinal Dystrophy Panel	Ophthalmology
10	115375538	T	C	['NRAP']	het	missense_variant&missense_variant&missense_variant&missense_variant&missense_variant&missense_variant&missense_variant&missense_variant	NM_001261463.1:c.3011A>G&NM_001322945.1:c.2903A>G&NM_006175.4:c.2906A>G&NM_198060.3:c.3011A>G&XM_005269864.1:c.2906A>G&XM_005269865.1:c.2903A>G&XM_005269866.1:c.3011A>G&XM_005269867.1:c.3011A>G	361	1	0.0013032999999999999	tolerated(0.34)&.&tolerated(0.33)&tolerated(0.35)&.&.&.&.	benign(0.011)&.&benign(0.003)&benign(0)&.&.&.&.	FLNA single gene test	Single gene tests
10	115375538	T	C	['NRAP']	het	missense_variant&missense_variant&missense_variant&missense_variant&missense_variant&missense_variant&missense_variant&missense_variant	NM_001261463.1:c.3011A>G&NM_001322945.1:c.2903A>G&NM_006175.4:c.2906A>G&NM_198060.3:c.3011A>G&XM_005269864.1:c.2906A>G&XM_005269865.1:c.2903A>G&XM_005269866.1:c.3011A>G&XM_005269867.1:c.3011A>G	361	1	0.0013032999999999999	tolerated(0.34)&.&tolerated(0.33)&tolerated(0.35)&.&.&.&.	benign(0.011)&.&benign(0.003)&benign(0)&.&.&.&.	Retinal Dystrophy Panel	Ophthalmology
10	115375538	T	C	['NRAP']	het	missense_variant&missense_variant&missense_variant&missense_variant&missense_variant&missense_variant&missense_variant&missense_variant	NM_001261463.1:c.3011A>G&NM_001322945.1:c.2903A>G&NM_006175.4:c.2906A>G&NM_198060.3:c.3011A>G&XM_005269864.1:c.2906A>G&XM_005269865.1:c.2903A>G&XM_005269866.1:c.3011A>G&XM_005269867.1:c.3011A>G	361	1	0.0013032999999999999	tolerated(0.34)&.&tolerated(0.33)&tolerated(0.35)&.&.&.&.	benign(0.011)&.&benign(0.003)&benign(0)&.&.&.&.	Hypertrophic Cardiomyopathy (HCM) Panel	Cardiology
10	115375538	T	C	['NRAP']	het	missense_variant&missense_variant&missense_variant&missense_variant&missense_variant&missense_variant&missense_variant&missense_variant	NM_001261463.1:c.3011A>G&NM_001322945.1:c.2903A>G&NM_006175.4:c.2906A>G&NM_198060.3:c.3011A>G&XM_005269864.1:c.2906A>G&XM_005269865.1:c.2903A>G&XM_005269866.1:c.3011A>G&XM_005269867.1:c.3011A>G	361	1	0.0013032999999999999	tolerated(0.34)&.&tolerated(0.33)&tolerated(0.35)&.&.&.&.	benign(0.011)&.&benign(0.003)&benign(0)&.&.&.&.	Cataract Panel	Ophthalmology
10	115375538	T	C	['NRAP']	het	missense_variant&missense_variant&missense_variant&missense_variant&missense_variant&missense_variant&missense_variant&missense_variant	NM_001261463.1:c.3011A>G&NM_001322945.1:c.2903A>G&NM_006175.4:c.2906A>G&NM_198060.3:c.3011A>G&XM_005269864.1:c.2906A>G&XM_005269865.1:c.2903A>G&XM_005269866.1:c.3011A>G&XM_005269867.1:c.3011A>G	361	1	0.0013032999999999999	tolerated(0.34)&.&tolerated(0.33)&tolerated(0.35)&.&.&.&.	benign(0.011)&.&benign(0.003)&benign(0)&.&.&.&.	Primary Immunodeficiency (PID) and Primary Ciliary Dyskinesia (PCD) Panel	Immunology
10	115375538	T	C	['NRAP']	het	missense_variant&missense_variant&missense_variant&missense_variant&missense_variant&missense_variant&missense_variant&missense_variant	NM_001261463.1:c.3011A>G&NM_001322945.1:c.2903A>G&NM_006175.4:c.2906A>G&NM_198060.3:c.3011A>G&XM_005269864.1:c.2906A>G&XM_005269865.1:c.2903A>G&XM_005269866.1:c.3011A>G&XM_005269867.1:c.3011A>G	361	1	0.0013032999999999999	tolerated(0.34)&.&tolerated(0.33)&tolerated(0.35)&.&.&.&.	benign(0.011)&.&benign(0.003)&benign(0)&.&.&.&.	Microphthalmia, Anophthalmia and Anterior Segment Dysgenesis Panel	Ophthalmology
10	115375538	T	C	['NRAP']	het	missense_variant&missense_variant&missense_variant&missense_variant&missense_variant&missense_variant&missense_variant&missense_variant	NM_001261463.1:c.3011A>G&NM_001322945.1:c.2903A>G&NM_006175.4:c.2906A>G&NM_198060.3:c.3011A>G&XM_005269864.1:c.2906A>G&XM_005269865.1:c.2903A>G&XM_005269866.1:c.3011A>G&XM_005269867.1:c.3011A>G	361	1	0.0013032999999999999	tolerated(0.34)&.&tolerated(0.33)&tolerated(0.35)&.&.&.&.	benign(0.011)&.&benign(0.003)&benign(0)&.&.&.&.	Comprehensive Short Stature Syndrome Panel	Malformations
10	115375538	T	C	['NRAP']	het	missense_variant&missense_variant&missense_variant&missense_variant&missense_variant&missense_variant&missense_variant&missense_variant	NM_001261463.1:c.3011A>G&NM_001322945.1:c.2903A>G&NM_006175.4:c.2906A>G&NM_198060.3:c.3011A>G&XM_005269864.1:c.2906A>G&XM_005269865.1:c.2903A>G&XM_005269866.1:c.3011A>G&XM_005269867.1:c.3011A>G	361	1	0.0013032999999999999	tolerated(0.34)&.&tolerated(0.33)&tolerated(0.35)&.&.&.&.	benign(0.011)&.&benign(0.003)&benign(0)&.&.&.&.	Retinal Dystrophy Panel	Ophthalmology
10	115375538	T	C	['NRAP']	het	missense_variant&missense_variant&missense_variant&missense_variant&missense_variant&missense_variant&missense_variant&missense_variant	NM_001261463.1:c.3011A>G&NM_001322945.1:c.2903A>G&NM_006175.4:c.2906A>G&NM_198060.3:c.3011A>G&XM_005269864.1:c.2906A>G&XM_005269865.1:c.2903A>G&XM_005269866.1:c.3011A>G&XM_005269867.1:c.3011A>G	361	1	0.0013032999999999999	tolerated(0.34)&.&tolerated(0.33)&tolerated(0.35)&.&.&.&.	benign(0.011)&.&benign(0.003)&benign(0)&.&.&.&.	Osteopetrosis and Dense Bone Dysplasia Panel	Malformations
10	115375538	T	C	['NRAP']	hom	missense_variant&missense_variant&missense_variant&missense_variant&missense_variant&missense_variant&missense_variant&missense_variant	NM_001261463.1:c.3011A>G&NM_001322945.1:c.2903A>G&NM_006175.4:c.2906A>G&NM_198060.3:c.3011A>G&XM_005269864.1:c.2906A>G&XM_005269865.1:c.2903A>G&XM_005269866.1:c.3011A>G&XM_005269867.1:c.3011A>G	361	1	0.0013032999999999999	tolerated(0.34)&.&tolerated(0.33)&tolerated(0.35)&.&.&.&.	benign(0.011)&.&benign(0.003)&benign(0)&.&.&.&.	Retinal Dystrophy Panel	Ophthalmology
10	115375538	T	C	['NRAP']	het	missense_variant&missense_variant&missense_variant&missense_variant&missense_variant&missense_variant&missense_variant&missense_variant	NM_001261463.1:c.3011A>G&NM_001322945.1:c.2903A>G&NM_006175.4:c.2906A>G&NM_198060.3:c.3011A>G&XM_005269864.1:c.2906A>G&XM_005269865.1:c.2903A>G&XM_005269866.1:c.3011A>G&XM_005269867.1:c.3011A>G	361	1	0.0013032999999999999	tolerated(0.34)&.&tolerated(0.33)&tolerated(0.35)&.&.&.&.	benign(0.011)&.&benign(0.003)&benign(0)&.&.&.&.	My Retina Tracker Panel	Ophthalmology
10	115375538	T	C	['NRAP']	het	missense_variant&missense_variant&missense_variant&missense_variant&missense_variant&missense_variant&missense_variant&missense_variant	NM_001261463.1:c.3011A>G&NM_001322945.1:c.2903A>G&NM_006175.4:c.2906A>G&NM_198060.3:c.3011A>G&XM_005269864.1:c.2906A>G&XM_005269865.1:c.2903A>G&XM_005269866.1:c.3011A>G&XM_005269867.1:c.3011A>G	361	1	0.0013032999999999999	tolerated(0.34)&.&tolerated(0.33)&tolerated(0.35)&.&.&.&.	benign(0.011)&.&benign(0.003)&benign(0)&.&.&.&.	Aorta Panel	Cardiology
10	115375538	T	C	['NRAP']	het	missense_variant&missense_variant&missense_variant&missense_variant&missense_variant&missense_variant&missense_variant&missense_variant	NM_001261463.1:c.3011A>G&NM_001322945.1:c.2903A>G&NM_006175.4:c.2906A>G&NM_198060.3:c.3011A>G&XM_005269864.1:c.2906A>G&XM_005269865.1:c.2903A>G&XM_005269866.1:c.3011A>G&XM_005269867.1:c.3011A>G	361	1	0.0013032999999999999	tolerated(0.34)&.&tolerated(0.33)&tolerated(0.35)&.&.&.&.	benign(0.011)&.&benign(0.003)&benign(0)&.&.&.&.	Congenital Disorders of Glycosylation Panel	Metabolic Disorders
10	115375538	T	C	['NRAP']	het	missense_variant&missense_variant&missense_variant&missense_variant&missense_variant&missense_variant&missense_variant&missense_variant	NM_001261463.1:c.3011A>G&NM_001322945.1:c.2903A>G&NM_006175.4:c.2906A>G&NM_198060.3:c.3011A>G&XM_005269864.1:c.2906A>G&XM_005269865.1:c.2903A>G&XM_005269866.1:c.3011A>G&XM_005269867.1:c.3011A>G	361	1	0.0013032999999999999	tolerated(0.34)&.&tolerated(0.33)&tolerated(0.35)&.&.&.&.	benign(0.011)&.&benign(0.003)&benign(0)&.&.&.&.	ABCA4 single gene test	Single gene tests
10	115375541	T	G	['NRAP']	het	missense_variant&missense_variant&missense_variant&missense_variant&missense_variant&missense_variant&missense_variant&missense_variant	NM_001261463.1:c.3008A>C&NM_001322945.1:c.2900A>C&NM_006175.4:c.2903A>C&NM_198060.3:c.3008A>C&XM_005269864.1:c.2903A>C&XM_005269865.1:c.2900A>C&XM_005269866.1:c.3008A>C&XM_005269867.1:c.3008A>C	1	0	4.0645e-06	deleterious(0)&.&deleterious(0)&deleterious(0)&.&.&.&.	probably_damaging(0.983)&.&probably_damaging(0.983)&probably_damaging(0.981)&.&.&.&.	Retinal Dystrophy Panel	Ophthalmology
10	115375541	T	G	['NRAP']	het	missense_variant&missense_variant&missense_variant&missense_variant&missense_variant&missense_variant&missense_variant&missense_variant	NM_001261463.1:c.3008A>C&NM_001322945.1:c.2900A>C&NM_006175.4:c.2903A>C&NM_198060.3:c.3008A>C&XM_005269864.1:c.2903A>C&XM_005269865.1:c.2900A>C&XM_005269866.1:c.3008A>C&XM_005269867.1:c.3008A>C	1	0	4.0645e-06	deleterious(0)&.&deleterious(0)&deleterious(0)&.&.&.&.	probably_damaging(0.983)&.&probably_damaging(0.983)&probably_damaging(0.981)&.&.&.&.	Aorta Panel	Cardiology
10	115375545	T	G	['NRAP']	het	missense_variant&missense_variant&missense_variant&missense_variant&missense_variant&missense_variant&missense_variant&missense_variant	NM_001261463.1:c.3004A>C&NM_001322945.1:c.2896A>C&NM_006175.4:c.2899A>C&NM_198060.3:c.3004A>C&XM_005269864.1:c.2899A>C&XM_005269865.1:c.2896A>C&XM_005269866.1:c.3004A>C&XM_005269867.1:c.3004A>C	1	0	4.0658e-06	deleterious(0.02)&.&deleterious(0.01)&deleterious(0.02)&.&.&.&.	probably_damaging(0.976)&.&probably_damaging(0.944)&probably_damaging(0.959)&.&.&.&.	Macular Dystrophy Panel	Ophthalmology
10	115377224	T	G	['NRAP']	het	missense_variant&missense_variant&missense_variant&missense_variant&missense_variant&missense_variant&missense_variant&missense_variant	NM_001261463.1:c.2963A>C&NM_001322945.1:c.2855A>C&NM_006175.4:c.2858A>C&NM_198060.3:c.2963A>C&XM_005269864.1:c.2858A>C&XM_005269865.1:c.2855A>C&XM_005269866.1:c.2963A>C&XM_005269867.1:c.2963A>C	493	1	0.0017791	deleterious(0.03)&.&deleterious(0.05)&deleterious(0.02)&.&.&.&.	probably_damaging(0.999)&.&probably_damaging(0.953)&probably_damaging(0.981)&.&.&.&.	Ichthyosis Panel	Dermatology
10	115377224	T	G	['NRAP']	het	missense_variant&missense_variant&missense_variant&missense_variant&missense_variant&missense_variant&missense_variant&missense_variant	NM_001261463.1:c.2963A>C&NM_001322945.1:c.2855A>C&NM_006175.4:c.2858A>C&NM_198060.3:c.2963A>C&XM_005269864.1:c.2858A>C&XM_005269865.1:c.2855A>C&XM_005269866.1:c.2963A>C&XM_005269867.1:c.2963A>C	493	1	0.0017791	deleterious(0.03)&.&deleterious(0.05)&deleterious(0.02)&.&.&.&.	probably_damaging(0.999)&.&probably_damaging(0.953)&probably_damaging(0.981)&.&.&.&.	NOG single gene test	Single gene tests
10	115377224	T	G	['NRAP']	het	missense_variant&missense_variant&missense_variant&missense_variant&missense_variant&missense_variant&missense_variant&missense_variant	NM_001261463.1:c.2963A>C&NM_001322945.1:c.2855A>C&NM_006175.4:c.2858A>C&NM_198060.3:c.2963A>C&XM_005269864.1:c.2858A>C&XM_005269865.1:c.2855A>C&XM_005269866.1:c.2963A>C&XM_005269867.1:c.2963A>C	493	1	0.0017791	deleterious(0.03)&.&deleterious(0.05)&deleterious(0.02)&.&.&.&.	probably_damaging(0.999)&.&probably_damaging(0.953)&probably_damaging(0.981)&.&.&.&.	Comprehensive Epilepsy Panel	Neurology
10	115377224	T	G	['NRAP']	het	missense_variant&missense_variant&missense_variant&missense_variant&missense_variant&missense_variant&missense_variant&missense_variant	NM_001261463.1:c.2963A>C&NM_001322945.1:c.2855A>C&NM_006175.4:c.2858A>C&NM_198060.3:c.2963A>C&XM_005269864.1:c.2858A>C&XM_005269865.1:c.2855A>C&XM_005269866.1:c.2963A>C&XM_005269867.1:c.2963A>C	493	1	0.0017791	deleterious(0.03)&.&deleterious(0.05)&deleterious(0.02)&.&.&.&.	probably_damaging(0.999)&.&probably_damaging(0.953)&probably_damaging(0.981)&.&.&.&.	Pancreatitis Panel	Gastroenterology
10	115377224	T	G	['NRAP']	het	missense_variant&missense_variant&missense_variant&missense_variant&missense_variant&missense_variant&missense_variant&missense_variant	NM_001261463.1:c.2963A>C&NM_001322945.1:c.2855A>C&NM_006175.4:c.2858A>C&NM_198060.3:c.2963A>C&XM_005269864.1:c.2858A>C&XM_005269865.1:c.2855A>C&XM_005269866.1:c.2963A>C&XM_005269867.1:c.2963A>C	493	1	0.0017791	deleterious(0.03)&.&deleterious(0.05)&deleterious(0.02)&.&.&.&.	probably_damaging(0.999)&.&probably_damaging(0.953)&probably_damaging(0.981)&.&.&.&.	My Retina Tracker Panel	Ophthalmology
10	115377224	T	G	['NRAP']	het	missense_variant&missense_variant&missense_variant&missense_variant&missense_variant&missense_variant&missense_variant&missense_variant	NM_001261463.1:c.2963A>C&NM_001322945.1:c.2855A>C&NM_006175.4:c.2858A>C&NM_198060.3:c.2963A>C&XM_005269864.1:c.2858A>C&XM_005269865.1:c.2855A>C&XM_005269866.1:c.2963A>C&XM_005269867.1:c.2963A>C	493	1	0.0017791	deleterious(0.03)&.&deleterious(0.05)&deleterious(0.02)&.&.&.&.	probably_damaging(0.999)&.&probably_damaging(0.953)&probably_damaging(0.981)&.&.&.&.	Retinal Dystrophy Panel	Ophthalmology
10	115377224	T	G	['NRAP']	het	missense_variant&missense_variant&missense_variant&missense_variant&missense_variant&missense_variant&missense_variant&missense_variant	NM_001261463.1:c.2963A>C&NM_001322945.1:c.2855A>C&NM_006175.4:c.2858A>C&NM_198060.3:c.2963A>C&XM_005269864.1:c.2858A>C&XM_005269865.1:c.2855A>C&XM_005269866.1:c.2963A>C&XM_005269867.1:c.2963A>C	493	1	0.0017791	deleterious(0.03)&.&deleterious(0.05)&deleterious(0.02)&.&.&.&.	probably_damaging(0.999)&.&probably_damaging(0.953)&probably_damaging(0.981)&.&.&.&.	Hyperparathyroidism Panel	Endocrinology
10	115377224	T	G	['NRAP']	het	missense_variant&missense_variant&missense_variant&missense_variant&missense_variant&missense_variant&missense_variant&missense_variant	NM_001261463.1:c.2963A>C&NM_001322945.1:c.2855A>C&NM_006175.4:c.2858A>C&NM_198060.3:c.2963A>C&XM_005269864.1:c.2858A>C&XM_005269865.1:c.2855A>C&XM_005269866.1:c.2963A>C&XM_005269867.1:c.2963A>C	493	1	0.0017791	deleterious(0.03)&.&deleterious(0.05)&deleterious(0.02)&.&.&.&.	probably_damaging(0.999)&.&probably_damaging(0.953)&probably_damaging(0.981)&.&.&.&.	Ichthyosis Panel	Dermatology
10	115377224	T	G	['NRAP']	het	missense_variant&missense_variant&missense_variant&missense_variant&missense_variant&missense_variant&missense_variant&missense_variant	NM_001261463.1:c.2963A>C&NM_001322945.1:c.2855A>C&NM_006175.4:c.2858A>C&NM_198060.3:c.2963A>C&XM_005269864.1:c.2858A>C&XM_005269865.1:c.2855A>C&XM_005269866.1:c.2963A>C&XM_005269867.1:c.2963A>C	493	1	0.0017791	deleterious(0.03)&.&deleterious(0.05)&deleterious(0.02)&.&.&.&.	probably_damaging(0.999)&.&probably_damaging(0.953)&probably_damaging(0.981)&.&.&.&.	Bone Marrow Failure Syndrome Panel (Hematology)	Hematology
10	115377224	T	G	['NRAP']	het	missense_variant&missense_variant&missense_variant&missense_variant&missense_variant&missense_variant&missense_variant&missense_variant	NM_001261463.1:c.2963A>C&NM_001322945.1:c.2855A>C&NM_006175.4:c.2858A>C&NM_198060.3:c.2963A>C&XM_005269864.1:c.2858A>C&XM_005269865.1:c.2855A>C&XM_005269866.1:c.2963A>C&XM_005269867.1:c.2963A>C	493	1	0.0017791	deleterious(0.03)&.&deleterious(0.05)&deleterious(0.02)&.&.&.&.	probably_damaging(0.999)&.&probably_damaging(0.953)&probably_damaging(0.981)&.&.&.&.	Hypertrophic Cardiomyopathy (HCM) Panel	Cardiology
10	115377224	T	G	['NRAP']	het	missense_variant&missense_variant&missense_variant&missense_variant&missense_variant&missense_variant&missense_variant&missense_variant	NM_001261463.1:c.2963A>C&NM_001322945.1:c.2855A>C&NM_006175.4:c.2858A>C&NM_198060.3:c.2963A>C&XM_005269864.1:c.2858A>C&XM_005269865.1:c.2855A>C&XM_005269866.1:c.2963A>C&XM_005269867.1:c.2963A>C	493	1	0.0017791	deleterious(0.03)&.&deleterious(0.05)&deleterious(0.02)&.&.&.&.	probably_damaging(0.999)&.&probably_damaging(0.953)&probably_damaging(0.981)&.&.&.&.	Retinal Dystrophy Panel	Ophthalmology
10	115377224	T	G	['NRAP']	het	missense_variant&missense_variant&missense_variant&missense_variant&missense_variant&missense_variant&missense_variant&missense_variant	NM_001261463.1:c.2963A>C&NM_001322945.1:c.2855A>C&NM_006175.4:c.2858A>C&NM_198060.3:c.2963A>C&XM_005269864.1:c.2858A>C&XM_005269865.1:c.2855A>C&XM_005269866.1:c.2963A>C&XM_005269867.1:c.2963A>C	493	1	0.0017791	deleterious(0.03)&.&deleterious(0.05)&deleterious(0.02)&.&.&.&.	probably_damaging(0.999)&.&probably_damaging(0.953)&probably_damaging(0.981)&.&.&.&.	Lysosomal Disorders and Mucopolysaccharidosis Panel	Metabolic Disorders
10	115377224	T	G	['NRAP']	het	missense_variant&missense_variant&missense_variant&missense_variant&missense_variant&missense_variant&missense_variant&missense_variant	NM_001261463.1:c.2963A>C&NM_001322945.1:c.2855A>C&NM_006175.4:c.2858A>C&NM_198060.3:c.2963A>C&XM_005269864.1:c.2858A>C&XM_005269865.1:c.2855A>C&XM_005269866.1:c.2963A>C&XM_005269867.1:c.2963A>C	493	1	0.0017791	deleterious(0.03)&.&deleterious(0.05)&deleterious(0.02)&.&.&.&.	probably_damaging(0.999)&.&probably_damaging(0.953)&probably_damaging(0.981)&.&.&.&.	CLN3 single gene test	Single gene tests
10	115377224	T	G	['NRAP']	het	missense_variant&missense_variant&missense_variant&missense_variant&missense_variant&missense_variant&missense_variant&missense_variant	NM_001261463.1:c.2963A>C&NM_001322945.1:c.2855A>C&NM_006175.4:c.2858A>C&NM_198060.3:c.2963A>C&XM_005269864.1:c.2858A>C&XM_005269865.1:c.2855A>C&XM_005269866.1:c.2963A>C&XM_005269867.1:c.2963A>C	493	1	0.0017791	deleterious(0.03)&.&deleterious(0.05)&deleterious(0.02)&.&.&.&.	probably_damaging(0.999)&.&probably_damaging(0.953)&probably_damaging(0.981)&.&.&.&.	ABCA4 single gene test	Single gene tests
[truncated: 1,108 more rows]
